# Supplementary material for: High maternal self-efficacy is associated with meeting Institute of Medicine gestational weight gain recommendations
Source: PLoS One. 2019 Dec 11;14(12):e0226301. doi: 10.1371/journal.pone.0226301 (PMC6905531; doi:10.1371/journal.pone.0226301)
Supplement: S1 Dataset — (XLSX) [file pone.0226301.s001.xlsx]

## Sheet: Dataset
Record	Are you currently pregnant or have you given birth within the last 5 years? If yes, you are eligible to take part in The Maternal Health eSurvey: Pregnancy Attitudes and Behaviours in women. You have been contacted to take part in The Maternal Health eSurvey: Pregnancy Attitudes and Behaviours in women. This is a research project being conducted by The Children's Hospital of Eastern Ontario (CHEO…	Are you currently pregnant?	Please specify your current gestational week of pregnancy:	Please specify the type of pregnancy:	Was this pregnancy planned?	Have you given birth after May 2009?	Have you given birth within the last 5 years?	Please specify what type of pregnancy this was: (i.e how many babies were delivered?)	What week gestation was your child born?	Was this previous pregnancy planned?	How many children (please include living, biological children only) do you have under the age of 6	Select your age group (years old):	Please select your current marital status:	Please identify your highest level of education obtained:	What is your current employment status?	What is your approximate annual household income?	Do you consider where you live to be:	What is your current height in centimeters (cm)?	What is your current height in feet (ft) and inches (in)?Please enter your height in feet (ft) here.E.g. If your height is 5 feet 8 inches, enter 5 here (and 8 in the field below)	You are entering your height in feet (ft) and inches (in). Please enter your corresponding inches (in) here.	Would like to report your weight in kilograms (kg) or pounds (lbs)?	What is your current weight? (kg)	What is your current weight? (lbs)	Just before your current pregnancy, how much did you weigh (kg)? Please report on the 6 months prior to this pregnancy.	Just before your current pregnancy, how much did you weigh (lbs)? Please report on the 6 months prior to this pregnancy.	Thinking of your pre-pregnancy weight, what weight did you consider yourself?	I would feel MOST comfortable gaining the following amount during my pregnancy:	Do you plan to exercise during this pregnancy?	Have you exercised as much as you would like to during this pregnancy?	If no, why have you not exercised as much as you would like? (choice=Unsure of what to do (nervous))	If no, why have you not exercised as much as you would like? (choice=Told not to exercise by health care professional (health concerns))	If no, why have you not exercised as much as you would like? (choice=Too tired)	If no, why have you not exercised as much as you would like? (choice=Felt sick)	If no, why have you not exercised as much as you would like? (choice=Too much pain/ discomfort)	If no, why have you not exercised as much as you would like? (choice=Lack of time)	If no, why have you not exercised as much as you would like? (choice=Lack of money)	If no, why have you not exercised as much as you would like? (choice=Difficulty obtaining childcare)	If no, why have you not exercised as much as you would like? (choice=No one to go with)	If no, why have you not exercised as much as you would like? (choice=No interest/ motivation)	If no, why have you not exercised as much as you would like? (choice=Too self-conscious)	If no, why have you not exercised as much as you would like? (choice=Lack of support from family/ friends)	If no, why have you not exercised as much as you would like? (choice=Illness)	If no, why have you not exercised as much as you would like? (choice=Other)	If yes, what do you believe has helped you exercise during this pregnancy ? (choice=I am an active person, so it was easy to continue)	If yes, what do you believe has helped you exercise during this pregnancy ? (choice=I felt fine while pregnant (no sickness or fatigue))	If yes, what do you believe has helped you exercise during this pregnancy ? (choice=I had / have support from family)	If yes, what do you believe has helped you exercise during this pregnancy ? (choice=I had / have support from friends)	If yes, what do you believe has helped you exercise during this pregnancy ? (choice=I had the support of my employer)	If yes, what do you believe has helped you exercise during this pregnancy ? (choice=None of the above)
1	Agree	Yes	Less than 24 weeks	Single (1 fetus)	Yes, pregnancy occurred naturally	No						40-44	Married	Bachelor Degree (BA, BSc etc.)	Employed	$150,000+	Rural area (population < 10,000 )		5	6	Pounds (lbs)		157		130	Overweight	11.5-16 kg (25-35 lbs)	No	No	Checked	Checked	Checked	Checked	Unchecked	Unchecked	Unchecked	Unchecked	Unchecked	Unchecked	Unchecked	Unchecked	Unchecked	Unchecked	Unchecked	Unchecked	Unchecked	Unchecked	Unchecked	Unchecked
2	Agree	No				Yes		Single (1 baby)	41+	Yes, pregnancy occurred naturally	1	30-34	Married	Graduate degree (MD, JD, Masters, PhD etc.)	Employed	$150,000+	Urban area (large city) (population >1M)		5	8	Pounds (lbs)		160							Unchecked	Unchecked	Unchecked	Unchecked	Unchecked	Unchecked	Unchecked	Unchecked	Unchecked	Unchecked	Unchecked	Unchecked	Unchecked	Unchecked	Unchecked	Unchecked	Unchecked	Unchecked	Unchecked	Unchecked
3	Agree	No				Yes		Single (1 baby)	38-41	Yes, pregnancy occurred naturally	2	35-39	Married	Graduate degree (MD, JD, Masters, PhD etc.)	Currently unemployed	$90,000 - $120,000	Suburban (smaller city or region outside an urban area) (population >10,000 to < 1M)		5	11	Pounds (lbs)		165							Unchecked	Unchecked	Unchecked	Unchecked	Unchecked	Unchecked	Unchecked	Unchecked	Unchecked	Unchecked	Unchecked	Unchecked	Unchecked	Unchecked	Unchecked	Unchecked	Unchecked	Unchecked	Unchecked	Unchecked
4																														Unchecked	Unchecked	Unchecked	Unchecked	Unchecked	Unchecked	Unchecked	Unchecked	Unchecked	Unchecked	Unchecked	Unchecked	Unchecked	Unchecked	Unchecked	Unchecked	Unchecked	Unchecked	Unchecked	Unchecked
5	Agree	No				Yes		Single (1 baby)	34-37	Yes, pregnancy occurred naturally	3	30-34	Common law	Graduate degree (MD, JD, Masters, PhD etc.)	Self-employed	$90,000 - $120,000	Suburban (smaller city or region outside an urban area) (population >10,000 to < 1M)	156			Pounds (lbs)		150							Unchecked	Unchecked	Unchecked	Unchecked	Unchecked	Unchecked	Unchecked	Unchecked	Unchecked	Unchecked	Unchecked	Unchecked	Unchecked	Unchecked	Unchecked	Unchecked	Unchecked	Unchecked	Unchecked	Unchecked
6	Agree	No				Yes		Single (1 baby)	41+	Yes, pregnancy occurred naturally	1	35-39	Married	Graduate degree (MD, JD, Masters, PhD etc.)	Employed	$120,000 - $150,000	Suburban (smaller city or region outside an urban area) (population >10,000 to < 1M)		5	5	Pounds (lbs)		149							Unchecked	Unchecked	Unchecked	Unchecked	Unchecked	Unchecked	Unchecked	Unchecked	Unchecked	Unchecked	Unchecked	Unchecked	Unchecked	Unchecked	Unchecked	Unchecked	Unchecked	Unchecked	Unchecked	Unchecked
7	Agree	No				Yes		Single (1 baby)	38-41	Yes, pregnancy occurred naturally	2	30-34	Married	Bachelor Degree (BA, BSc etc.)	Employed	$90,000 - $120,000	Urban area (large city) (population >1M)		5	3	Pounds (lbs)		152							Unchecked	Unchecked	Unchecked	Unchecked	Unchecked	Unchecked	Unchecked	Unchecked	Unchecked	Unchecked	Unchecked	Unchecked	Unchecked	Unchecked	Unchecked	Unchecked	Unchecked	Unchecked	Unchecked	Unchecked
8	Agree																													Unchecked	Unchecked	Unchecked	Unchecked	Unchecked	Unchecked	Unchecked	Unchecked	Unchecked	Unchecked	Unchecked	Unchecked	Unchecked	Unchecked	Unchecked	Unchecked	Unchecked	Unchecked	Unchecked	Unchecked
9	Agree	No				Yes		Single (1 baby)	38-41	No, pregnancy was not planned	1	24-29	In a relationship but not living together	Some Post-Secondary Education	Employed	$90,000 - $120,000	Suburban (smaller city or region outside an urban area) (population >10,000 to < 1M)		5	2	Pounds (lbs)		120							Unchecked	Unchecked	Unchecked	Unchecked	Unchecked	Unchecked	Unchecked	Unchecked	Unchecked	Unchecked	Unchecked	Unchecked	Unchecked	Unchecked	Unchecked	Unchecked	Unchecked	Unchecked	Unchecked	Unchecked
10	Agree																													Unchecked	Unchecked	Unchecked	Unchecked	Unchecked	Unchecked	Unchecked	Unchecked	Unchecked	Unchecked	Unchecked	Unchecked	Unchecked	Unchecked	Unchecked	Unchecked	Unchecked	Unchecked	Unchecked	Unchecked
11	Agree	No				Yes		Single (1 baby)	41+	Yes, pregnancy occurred naturally	1	35-39	Married	Graduate degree (MD, JD, Masters, PhD etc.)	Employed	$90,000 - $120,000	Suburban (smaller city or region outside an urban area) (population >10,000 to < 1M)		5	9	Pounds (lbs)		152							Unchecked	Unchecked	Unchecked	Unchecked	Unchecked	Unchecked	Unchecked	Unchecked	Unchecked	Unchecked	Unchecked	Unchecked	Unchecked	Unchecked	Unchecked	Unchecked	Unchecked	Unchecked	Unchecked	Unchecked
12	Agree	No				Yes		Single (1 baby)	38-41	Yes, pregnancy occurred naturally	2	35-39	Married	Bachelor Degree (BA, BSc etc.)	Other	$90,000 - $120,000	Urban area (large city) (population >1M)	170			Pounds (lbs)		130							Unchecked	Unchecked	Unchecked	Unchecked	Unchecked	Unchecked	Unchecked	Unchecked	Unchecked	Unchecked	Unchecked	Unchecked	Unchecked	Unchecked	Unchecked	Unchecked	Unchecked	Unchecked	Unchecked	Unchecked
13	Agree	No				Yes		Single (1 baby)	38-41	Yes, pregnancy occurred naturally	2	35-39	Married	Graduate degree (MD, JD, Masters, PhD etc.)	Employed	$150,000+	Urban area (large city) (population >1M)		5	2	Pounds (lbs)		135							Unchecked	Unchecked	Unchecked	Unchecked	Unchecked	Unchecked	Unchecked	Unchecked	Unchecked	Unchecked	Unchecked	Unchecked	Unchecked	Unchecked	Unchecked	Unchecked	Unchecked	Unchecked	Unchecked	Unchecked
14	Agree	No				Yes		Single (1 baby)	38-41	Yes, pregnancy occurred naturally	3	35-39	Married	Graduate degree (MD, JD, Masters, PhD etc.)	Employed	$150,000+	Urban area (large city) (population >1M)		5	6	Pounds (lbs)		188							Unchecked	Unchecked	Unchecked	Unchecked	Unchecked	Unchecked	Unchecked	Unchecked	Unchecked	Unchecked	Unchecked	Unchecked	Unchecked	Unchecked	Unchecked	Unchecked	Unchecked	Unchecked	Unchecked	Unchecked
15	Agree																													Unchecked	Unchecked	Unchecked	Unchecked	Unchecked	Unchecked	Unchecked	Unchecked	Unchecked	Unchecked	Unchecked	Unchecked	Unchecked	Unchecked	Unchecked	Unchecked	Unchecked	Unchecked	Unchecked	Unchecked
16	Agree	No				Yes		Single (1 baby)	34-37	Yes, pregnancy occurred naturally	1	35-39	Married	Graduate degree (MD, JD, Masters, PhD etc.)	Employed	$150,000+	Rural area (population < 10,000 )		5	4	Pounds (lbs)		135							Unchecked	Unchecked	Unchecked	Unchecked	Unchecked	Unchecked	Unchecked	Unchecked	Unchecked	Unchecked	Unchecked	Unchecked	Unchecked	Unchecked	Unchecked	Unchecked	Unchecked	Unchecked	Unchecked	Unchecked
17	Agree	No				Yes		Twins (2 babies)	34-37	Yes, pregnancy occurred due to fertility treatment	2	45-49	Married	Bachelor Degree (BA, BSc etc.)	Employed	$60,000 - $90,000	Suburban (smaller city or region outside an urban area) (population >10,000 to < 1M)		4	11	Pounds (lbs)		115							Unchecked	Unchecked	Unchecked	Unchecked	Unchecked	Unchecked	Unchecked	Unchecked	Unchecked	Unchecked	Unchecked	Unchecked	Unchecked	Unchecked	Unchecked	Unchecked	Unchecked	Unchecked	Unchecked	Unchecked
18	Agree	No				Yes		Single (1 baby)	34-37	Yes, pregnancy occurred naturally	0	40-44	Common law	Graduate degree (MD, JD, Masters, PhD etc.)	Currently unemployed	$60,000 - $90,000	Urban area (large city) (population >1M)	158			Kilograms (kg)	56								Unchecked	Unchecked	Unchecked	Unchecked	Unchecked	Unchecked	Unchecked	Unchecked	Unchecked	Unchecked	Unchecked	Unchecked	Unchecked	Unchecked	Unchecked	Unchecked	Unchecked	Unchecked	Unchecked	Unchecked
19	Agree	No				Yes		Single (1 baby)	34-37	Yes, pregnancy occurred naturally	1	40-44	Common law	Graduate degree (MD, JD, Masters, PhD etc.)	Employed	$90,000 - $120,000	Urban area (large city) (population >1M)		5	4	Pounds (lbs)		185							Unchecked	Unchecked	Unchecked	Unchecked	Unchecked	Unchecked	Unchecked	Unchecked	Unchecked	Unchecked	Unchecked	Unchecked	Unchecked	Unchecked	Unchecked	Unchecked	Unchecked	Unchecked	Unchecked	Unchecked
20	Agree	No				Yes		Single (1 baby)	41+	Yes, pregnancy occurred naturally	1	40-44	Married	Graduate degree (MD, JD, Masters, PhD etc.)	Self-employed	$120,000 - $150,000	Suburban (smaller city or region outside an urban area) (population >10,000 to < 1M)		5	2	Pounds (lbs)		105							Unchecked	Unchecked	Unchecked	Unchecked	Unchecked	Unchecked	Unchecked	Unchecked	Unchecked	Unchecked	Unchecked	Unchecked	Unchecked	Unchecked	Unchecked	Unchecked	Unchecked	Unchecked	Unchecked	Unchecked
21	Agree																													Unchecked	Unchecked	Unchecked	Unchecked	Unchecked	Unchecked	Unchecked	Unchecked	Unchecked	Unchecked	Unchecked	Unchecked	Unchecked	Unchecked	Unchecked	Unchecked	Unchecked	Unchecked	Unchecked	Unchecked
22	Agree	No				Yes																								Unchecked	Unchecked	Unchecked	Unchecked	Unchecked	Unchecked	Unchecked	Unchecked	Unchecked	Unchecked	Unchecked	Unchecked	Unchecked	Unchecked	Unchecked	Unchecked	Unchecked	Unchecked	Unchecked	Unchecked
23	Agree	No				Yes		Single (1 baby)	38-41	Yes, pregnancy occurred naturally	1	30-34	Married	Graduate degree (MD, JD, Masters, PhD etc.)	Employed	$60,000 - $90,000	Suburban (smaller city or region outside an urban area) (population >10,000 to < 1M)													Unchecked	Unchecked	Unchecked	Unchecked	Unchecked	Unchecked	Unchecked	Unchecked	Unchecked	Unchecked	Unchecked	Unchecked	Unchecked	Unchecked	Unchecked	Unchecked	Unchecked	Unchecked	Unchecked	Unchecked
24	Agree	Yes	38-41	Single (1 fetus)	Yes, pregnancy occurred naturally	Yes		Single (1 baby)	41+	Yes, pregnancy occurred naturally	1	35-39	Married	Graduate degree (MD, JD, Masters, PhD etc.)	Employed	$150,000+	Suburban (smaller city or region outside an urban area) (population >10,000 to < 1M)		5	7	I do not know my weight					Overweight	11.5-16 kg (25-35 lbs)	Yes	No	Unchecked	Unchecked	Unchecked	Unchecked	Checked	Checked	Unchecked	Unchecked	Unchecked	Unchecked	Unchecked	Unchecked	Unchecked	Unchecked	Unchecked	Unchecked	Unchecked	Unchecked	Unchecked	Unchecked
25	Agree	No				Yes		Single (1 baby)	38-41	No, pregnancy was not planned	1	40-44	Married	Graduate degree (MD, JD, Masters, PhD etc.)	Employed	$150,000+	Rural area (population < 10,000 )		5	0	Pounds (lbs)		112							Unchecked	Unchecked	Unchecked	Unchecked	Unchecked	Unchecked	Unchecked	Unchecked	Unchecked	Unchecked	Unchecked	Unchecked	Unchecked	Unchecked	Unchecked	Unchecked	Unchecked	Unchecked	Unchecked	Unchecked
26	Agree	No				Yes		Single (1 baby)	34-37	Yes, pregnancy occurred naturally	1	40-44	Common law	Graduate degree (MD, JD, Masters, PhD etc.)	Employed	$90,000 - $120,000	Urban area (large city) (population >1M)		5	4	Pounds (lbs)		185							Unchecked	Unchecked	Unchecked	Unchecked	Unchecked	Unchecked	Unchecked	Unchecked	Unchecked	Unchecked	Unchecked	Unchecked	Unchecked	Unchecked	Unchecked	Unchecked	Unchecked	Unchecked	Unchecked	Unchecked
27	Agree	No				Yes		Single (1 baby)	38-41	No, pregnancy was not planned	1	30-34	Common law	Bachelor Degree (BA, BSc etc.)	Employed	$90,000 - $120,000	Urban area (large city) (population >1M)		6	3	Pounds (lbs)		136							Unchecked	Unchecked	Unchecked	Unchecked	Unchecked	Unchecked	Unchecked	Unchecked	Unchecked	Unchecked	Unchecked	Unchecked	Unchecked	Unchecked	Unchecked	Unchecked	Unchecked	Unchecked	Unchecked	Unchecked
28	Agree	No				Yes		Single (1 baby)	38-41	Yes, pregnancy occurred naturally	1	35-39	Married	Graduate degree (MD, JD, Masters, PhD etc.)	Employed	$150,000+	Urban area (large city) (population >1M)		5	11	Pounds (lbs)		180							Unchecked	Unchecked	Unchecked	Unchecked	Unchecked	Unchecked	Unchecked	Unchecked	Unchecked	Unchecked	Unchecked	Unchecked	Unchecked	Unchecked	Unchecked	Unchecked	Unchecked	Unchecked	Unchecked	Unchecked
29	Agree	Yes	Less than 24 weeks	Single (1 fetus)	Yes, pregnancy occurred due to fertility treatment	No						30-34	Common law	Bachelor Degree (BA, BSc etc.)	Employed	$60,000 - $90,000	Suburban (smaller city or region outside an urban area) (population >10,000 to < 1M)		5	10	Pounds (lbs)		189		175	Normal weight	I don't know	Yes	No	Checked	Checked	Unchecked	Unchecked	Unchecked	Unchecked	Unchecked	Unchecked	Unchecked	Unchecked	Unchecked	Unchecked	Unchecked	Checked	Unchecked	Unchecked	Unchecked	Unchecked	Unchecked	Unchecked
30	Agree	Yes	Less than 24 weeks	Single (1 fetus)	Yes, pregnancy occurred naturally	No						24-29	Married	Bachelor Degree (BA, BSc etc.)	Employed	$60,000 - $90,000	Suburban (smaller city or region outside an urban area) (population >10,000 to < 1M)		5	5	Pounds (lbs)		148		140	Normal weight	11.5-16 kg (25-35 lbs)	No	No	Unchecked	Unchecked	Unchecked	Unchecked	Unchecked	Unchecked	Unchecked	Unchecked	Unchecked	Unchecked	Unchecked	Unchecked	Unchecked	Checked	Unchecked	Unchecked	Unchecked	Unchecked	Unchecked	Unchecked
31																														Unchecked	Unchecked	Unchecked	Unchecked	Unchecked	Unchecked	Unchecked	Unchecked	Unchecked	Unchecked	Unchecked	Unchecked	Unchecked	Unchecked	Unchecked	Unchecked	Unchecked	Unchecked	Unchecked	Unchecked
32	Agree	Yes	Less than 24 weeks	Single (1 fetus)	No, pregnancy was not planned	No						40-44	Married	Bachelor Degree (BA, BSc etc.)	Employed	$120,000 - $150,000	Urban area (large city) (population >1M)				Prefer not to answer					Normal weight	5-9 kg (11- 20 lbs)	Yes	No	Checked	Unchecked	Checked	Unchecked	Unchecked	Unchecked	Unchecked	Unchecked	Unchecked	Unchecked	Unchecked	Unchecked	Unchecked	Unchecked	Unchecked	Unchecked	Unchecked	Unchecked	Unchecked	Unchecked
33	Agree	Yes	Less than 24 weeks	Single (1 fetus)	Yes, pregnancy occurred naturally	Yes		Single (1 baby)	38-41	Yes, pregnancy occurred naturally	1	30-34	Married	Graduate degree (MD, JD, Masters, PhD etc.)	Student	$90,000 - $120,000	Urban area (large city) (population >1M)	165			Pounds (lbs)		139		138	Normal weight	11.5-16 kg (25-35 lbs)	Yes	Yes	Unchecked	Unchecked	Unchecked	Unchecked	Unchecked	Unchecked	Unchecked	Unchecked	Unchecked	Unchecked	Unchecked	Unchecked	Unchecked	Unchecked	Checked	Unchecked	Unchecked	Unchecked	Unchecked	Unchecked
34	Agree	No				Yes		Single (1 baby)	38-41	Yes, pregnancy occurred naturally	2	35-39	Common law	Graduate degree (MD, JD, Masters, PhD etc.)	Employed	$150,000+	Suburban (smaller city or region outside an urban area) (population >10,000 to < 1M)	161			Pounds (lbs)		168							Unchecked	Unchecked	Unchecked	Unchecked	Unchecked	Unchecked	Unchecked	Unchecked	Unchecked	Unchecked	Unchecked	Unchecked	Unchecked	Unchecked	Unchecked	Unchecked	Unchecked	Unchecked	Unchecked	Unchecked
35	Agree	Yes				No															Kilograms (kg)									Unchecked	Unchecked	Unchecked	Unchecked	Unchecked	Unchecked	Unchecked	Unchecked	Unchecked	Unchecked	Unchecked	Unchecked	Unchecked	Unchecked	Unchecked	Unchecked	Unchecked	Unchecked	Unchecked	Unchecked
36	Agree	Yes	Less than 24 weeks	Single (1 fetus)	Yes, pregnancy occurred naturally	No						35-39	In a relationship but not living together	Graduate degree (MD, JD, Masters, PhD etc.)	Employed	Prefer not to answer	Urban area (large city) (population >1M)		5	4	Prefer not to answer					Overweight	7-11.5 kg (15-25 lbs)	Yes	No	Unchecked	Unchecked	Checked	Checked	Unchecked	Unchecked	Unchecked	Unchecked	Unchecked	Unchecked	Unchecked	Unchecked	Unchecked	Unchecked	Unchecked	Unchecked	Unchecked	Unchecked	Unchecked	Unchecked
37	Agree	No				Yes		Single (1 baby)	41+	Yes, pregnancy occurred naturally	2	30-34	Married	Graduate degree (MD, JD, Masters, PhD etc.)	Employed	$120,000 - $150,000	Urban area (large city) (population >1M)		5	4	Pounds (lbs)		120							Unchecked	Unchecked	Unchecked	Unchecked	Unchecked	Unchecked	Unchecked	Unchecked	Unchecked	Unchecked	Unchecked	Unchecked	Unchecked	Unchecked	Unchecked	Unchecked	Unchecked	Unchecked	Unchecked	Unchecked
38	Agree	Yes				No															I do not know my weight									Unchecked	Unchecked	Unchecked	Unchecked	Unchecked	Unchecked	Unchecked	Unchecked	Unchecked	Unchecked	Unchecked	Unchecked	Unchecked	Unchecked	Unchecked	Unchecked	Unchecked	Unchecked	Unchecked	Unchecked
39	Agree	Yes				No															Kilograms (kg)									Unchecked	Unchecked	Unchecked	Unchecked	Unchecked	Unchecked	Unchecked	Unchecked	Unchecked	Unchecked	Unchecked	Unchecked	Unchecked	Unchecked	Unchecked	Unchecked	Unchecked	Unchecked	Unchecked	Unchecked
40	Agree	Yes	25-29	Single (1 fetus)	Yes, pregnancy occurred naturally	No						30-34	Married	Some Post-Secondary Education	Employed	$60,000 - $90,000	Urban area (large city) (population >1M)		5	11	Pounds (lbs)		167		146	Normal weight	7-11.5 kg (15-25 lbs)	Yes	Yes	Unchecked	Unchecked	Unchecked	Unchecked	Unchecked	Unchecked	Unchecked	Unchecked	Unchecked	Unchecked	Unchecked	Unchecked	Unchecked	Unchecked	Checked	Unchecked	Unchecked	Unchecked	Unchecked	Unchecked
41	Agree	No				Yes		Single (1 baby)	38-41	Yes, pregnancy occurred naturally	2	35-39	Married	Bachelor Degree (BA, BSc etc.)	Employed	$150,000+	Suburban (smaller city or region outside an urban area) (population >10,000 to < 1M)		5	9	Pounds (lbs)		158							Unchecked	Unchecked	Unchecked	Unchecked	Unchecked	Unchecked	Unchecked	Unchecked	Unchecked	Unchecked	Unchecked	Unchecked	Unchecked	Unchecked	Unchecked	Unchecked	Unchecked	Unchecked	Unchecked	Unchecked
42	Agree	No				Yes		Single (1 baby)	38-41	No, pregnancy was not planned	0	35-39	Common law	Graduate degree (MD, JD, Masters, PhD etc.)	Employed	$150,000+	Suburban (smaller city or region outside an urban area) (population >10,000 to < 1M)		5	7	Pounds (lbs)		130							Unchecked	Unchecked	Unchecked	Unchecked	Unchecked	Unchecked	Unchecked	Unchecked	Unchecked	Unchecked	Unchecked	Unchecked	Unchecked	Unchecked	Unchecked	Unchecked	Unchecked	Unchecked	Unchecked	Unchecked
43	Agree	No				Yes		Single (1 baby)	38-41	Yes, pregnancy occurred naturally	2	30-34	Married	Bachelor Degree (BA, BSc etc.)	Employed	$120,000 - $150,000	Suburban (smaller city or region outside an urban area) (population >10,000 to < 1M)		5	5	Pounds (lbs)		178							Unchecked	Unchecked	Unchecked	Unchecked	Unchecked	Unchecked	Unchecked	Unchecked	Unchecked	Unchecked	Unchecked	Unchecked	Unchecked	Unchecked	Unchecked	Unchecked	Unchecked	Unchecked	Unchecked	Unchecked
44	Agree	No				Yes		Single (1 baby)	38-41	Yes, pregnancy occurred naturally	2	30-34	Married	Graduate degree (MD, JD, Masters, PhD etc.)	Employed	$150,000+	Suburban (smaller city or region outside an urban area) (population >10,000 to < 1M)		5	5	Pounds (lbs)		165							Unchecked	Unchecked	Unchecked	Unchecked	Unchecked	Unchecked	Unchecked	Unchecked	Unchecked	Unchecked	Unchecked	Unchecked	Unchecked	Unchecked	Unchecked	Unchecked	Unchecked	Unchecked	Unchecked	Unchecked
45	Agree	No				Yes		Single (1 baby)	38-41	Yes, pregnancy occurred naturally	2	40-44	Married	Bachelor Degree (BA, BSc etc.)	Employed	$150,000+	Suburban (smaller city or region outside an urban area) (population >10,000 to < 1M)		5	4	Pounds (lbs)		165							Unchecked	Unchecked	Unchecked	Unchecked	Unchecked	Unchecked	Unchecked	Unchecked	Unchecked	Unchecked	Unchecked	Unchecked	Unchecked	Unchecked	Unchecked	Unchecked	Unchecked	Unchecked	Unchecked	Unchecked
46	Agree	No				No						24-29	Single	Bachelor Degree (BA, BSc etc.)	Employed	$90,000 - $120,000	Suburban (smaller city or region outside an urban area) (population >10,000 to < 1M)		5	5	Pounds (lbs)		120							Unchecked	Unchecked	Unchecked	Unchecked	Unchecked	Unchecked	Unchecked	Unchecked	Unchecked	Unchecked	Unchecked	Unchecked	Unchecked	Unchecked	Unchecked	Unchecked	Unchecked	Unchecked	Unchecked	Unchecked
47	Agree	Yes				No															Kilograms (kg)									Unchecked	Unchecked	Unchecked	Unchecked	Unchecked	Unchecked	Unchecked	Unchecked	Unchecked	Unchecked	Unchecked	Unchecked	Unchecked	Unchecked	Unchecked	Unchecked	Unchecked	Unchecked	Unchecked	Unchecked
48	Agree	No				Yes		Single (1 baby)	38-41	Yes, pregnancy occurred naturally	2	35-39	Common law	Graduate degree (MD, JD, Masters, PhD etc.)	Employed	$150,000+	Suburban (smaller city or region outside an urban area) (population >10,000 to < 1M)	161			Pounds (lbs)		168							Unchecked	Unchecked	Unchecked	Unchecked	Unchecked	Unchecked	Unchecked	Unchecked	Unchecked	Unchecked	Unchecked	Unchecked	Unchecked	Unchecked	Unchecked	Unchecked	Unchecked	Unchecked	Unchecked	Unchecked
49	Agree	No				Yes		Single (1 baby)	38-41	Yes, pregnancy occurred naturally	3	40-44	Married	Bachelor Degree (BA, BSc etc.)	Employed	$90,000 - $120,000	Urban area (large city) (population >1M)		5	7	Pounds (lbs)		147							Unchecked	Unchecked	Unchecked	Unchecked	Unchecked	Unchecked	Unchecked	Unchecked	Unchecked	Unchecked	Unchecked	Unchecked	Unchecked	Unchecked	Unchecked	Unchecked	Unchecked	Unchecked	Unchecked	Unchecked
50	Agree	No				Yes		Twins (2 babies)	34-37	Yes, pregnancy occurred due to fertility treatment	3	35-39	Married	Graduate degree (MD, JD, Masters, PhD etc.)	Employed	$120,000 - $150,000	Urban area (large city) (population >1M)		5	11	Pounds (lbs)		220							Unchecked	Unchecked	Unchecked	Unchecked	Unchecked	Unchecked	Unchecked	Unchecked	Unchecked	Unchecked	Unchecked	Unchecked	Unchecked	Unchecked	Unchecked	Unchecked	Unchecked	Unchecked	Unchecked	Unchecked
51	Agree																													Unchecked	Unchecked	Unchecked	Unchecked	Unchecked	Unchecked	Unchecked	Unchecked	Unchecked	Unchecked	Unchecked	Unchecked	Unchecked	Unchecked	Unchecked	Unchecked	Unchecked	Unchecked	Unchecked	Unchecked
52	Agree	No				Yes		Single (1 baby)	38-41	Yes, pregnancy occurred naturally	1	35-39	Married	Graduate degree (MD, JD, Masters, PhD etc.)	Employed	$120,000 - $150,000	Suburban (smaller city or region outside an urban area) (population >10,000 to < 1M)		5	7	Pounds (lbs)		125							Unchecked	Unchecked	Unchecked	Unchecked	Unchecked	Unchecked	Unchecked	Unchecked	Unchecked	Unchecked	Unchecked	Unchecked	Unchecked	Unchecked	Unchecked	Unchecked	Unchecked	Unchecked	Unchecked	Unchecked
53	Agree	No				Yes		Single (1 baby)	34-37	Yes, pregnancy occurred naturally	1	30-34	Married	Bachelor Degree (BA, BSc etc.)	Employed	$90,000 - $120,000	Suburban (smaller city or region outside an urban area) (population >10,000 to < 1M)		5	7	Pounds (lbs)		124							Unchecked	Unchecked	Unchecked	Unchecked	Unchecked	Unchecked	Unchecked	Unchecked	Unchecked	Unchecked	Unchecked	Unchecked	Unchecked	Unchecked	Unchecked	Unchecked	Unchecked	Unchecked	Unchecked	Unchecked
54	Agree	No				Yes		Single (1 baby)	34-37	Yes, pregnancy occurred naturally	1	30-34	Married	Bachelor Degree (BA, BSc etc.)	Employed	$120,000 - $150,000	Urban area (large city) (population >1M)	153			Pounds (lbs)		105							Unchecked	Unchecked	Unchecked	Unchecked	Unchecked	Unchecked	Unchecked	Unchecked	Unchecked	Unchecked	Unchecked	Unchecked	Unchecked	Unchecked	Unchecked	Unchecked	Unchecked	Unchecked	Unchecked	Unchecked
55	Agree	No				Yes		Single (1 baby)	38-41	Yes, pregnancy occurred naturally	1	35-39	Married	Bachelor Degree (BA, BSc etc.)	Employed	$90,000 - $120,000	Suburban (smaller city or region outside an urban area) (population >10,000 to < 1M)		5	2	Pounds (lbs)		138							Unchecked	Unchecked	Unchecked	Unchecked	Unchecked	Unchecked	Unchecked	Unchecked	Unchecked	Unchecked	Unchecked	Unchecked	Unchecked	Unchecked	Unchecked	Unchecked	Unchecked	Unchecked	Unchecked	Unchecked
56	Agree	No				Yes		Single (1 baby)	38-41	No, pregnancy was not planned	2	40-44	Married	Bachelor Degree (BA, BSc etc.)	Employed	$90,000 - $120,000	Suburban (smaller city or region outside an urban area) (population >10,000 to < 1M)		5	4	Pounds (lbs)		130							Unchecked	Unchecked	Unchecked	Unchecked	Unchecked	Unchecked	Unchecked	Unchecked	Unchecked	Unchecked	Unchecked	Unchecked	Unchecked	Unchecked	Unchecked	Unchecked	Unchecked	Unchecked	Unchecked	Unchecked
57	Agree																													Unchecked	Unchecked	Unchecked	Unchecked	Unchecked	Unchecked	Unchecked	Unchecked	Unchecked	Unchecked	Unchecked	Unchecked	Unchecked	Unchecked	Unchecked	Unchecked	Unchecked	Unchecked	Unchecked	Unchecked
58	Agree	No				Yes		Single (1 baby)	38-41	Yes, pregnancy occurred due to fertility treatment	1	35-39	Married	Graduate degree (MD, JD, Masters, PhD etc.)	Employed	$150,000+	Rural area (population < 10,000 )		5	6	Pounds (lbs)		165							Unchecked	Unchecked	Unchecked	Unchecked	Unchecked	Unchecked	Unchecked	Unchecked	Unchecked	Unchecked	Unchecked	Unchecked	Unchecked	Unchecked	Unchecked	Unchecked	Unchecked	Unchecked	Unchecked	Unchecked
59	Agree	No				No						30-34	Married	Graduate degree (MD, JD, Masters, PhD etc.)	Employed	Prefer not to answer	Urban area (large city) (population >1M)		5	2	Pounds (lbs)		130							Unchecked	Unchecked	Unchecked	Unchecked	Unchecked	Unchecked	Unchecked	Unchecked	Unchecked	Unchecked	Unchecked	Unchecked	Unchecked	Unchecked	Unchecked	Unchecked	Unchecked	Unchecked	Unchecked	Unchecked
60	Agree	No				Yes															I do not know my weight									Unchecked	Unchecked	Unchecked	Unchecked	Unchecked	Unchecked	Unchecked	Unchecked	Unchecked	Unchecked	Unchecked	Unchecked	Unchecked	Unchecked	Unchecked	Unchecked	Unchecked	Unchecked	Unchecked	Unchecked
61	Agree	No				Yes		Single (1 baby)	34-37	Yes, pregnancy occurred naturally	2	40-44	Married	Graduate degree (MD, JD, Masters, PhD etc.)	Employed	$30,000 - $60,000	Urban area (large city) (population >1M)		5	1	Kilograms (kg)	67								Unchecked	Unchecked	Unchecked	Unchecked	Unchecked	Unchecked	Unchecked	Unchecked	Unchecked	Unchecked	Unchecked	Unchecked	Unchecked	Unchecked	Unchecked	Unchecked	Unchecked	Unchecked	Unchecked	Unchecked
62																														Unchecked	Unchecked	Unchecked	Unchecked	Unchecked	Unchecked	Unchecked	Unchecked	Unchecked	Unchecked	Unchecked	Unchecked	Unchecked	Unchecked	Unchecked	Unchecked	Unchecked	Unchecked	Unchecked	Unchecked
63	Agree	Yes	38-41	Single (1 fetus)	Yes, pregnancy occurred naturally	Yes		Single (1 baby)	41+	Yes, pregnancy occurred naturally	1	35-39	Married	Bachelor Degree (BA, BSc etc.)	Employed	$120,000 - $150,000	Rural area (population < 10,000 )		5	5	Pounds (lbs)		177		138	Normal weight	I don't know	Yes	No	Unchecked	Unchecked	Checked	Checked	Unchecked	Unchecked	Unchecked	Unchecked	Unchecked	Unchecked	Unchecked	Unchecked	Unchecked	Unchecked	Unchecked	Unchecked	Unchecked	Unchecked	Unchecked	Unchecked
64	Agree	Yes	34-37	Single (1 fetus)	Yes, pregnancy occurred naturally	No						30-34	Married	Graduate degree (MD, JD, Masters, PhD etc.)	Employed	$60,000 - $90,000	Suburban (smaller city or region outside an urban area) (population >10,000 to < 1M)		5	2	Kilograms (kg)	95		75		Overweight	11.5-16 kg (25-35 lbs)	Yes	No	Unchecked	Unchecked	Checked	Checked	Checked	Unchecked	Unchecked	Unchecked	Unchecked	Unchecked	Unchecked	Unchecked	Checked	Unchecked	Unchecked	Unchecked	Unchecked	Unchecked	Unchecked	Unchecked
65	Agree	No				Yes		Single (1 baby)	38-41	Yes, pregnancy occurred naturally	2	35-39	Married	Graduate degree (MD, JD, Masters, PhD etc.)	Employed	$90,000 - $120,000	Urban area (large city) (population >1M)		5	2	Pounds (lbs)		145							Unchecked	Unchecked	Unchecked	Unchecked	Unchecked	Unchecked	Unchecked	Unchecked	Unchecked	Unchecked	Unchecked	Unchecked	Unchecked	Unchecked	Unchecked	Unchecked	Unchecked	Unchecked	Unchecked	Unchecked
66	Agree	No				Yes		Single (1 baby)	34-37	Yes, pregnancy occurred naturally	1	30-34	Married	Bachelor Degree (BA, BSc etc.)	Employed	$150,000+	Suburban (smaller city or region outside an urban area) (population >10,000 to < 1M)		5	5	Pounds (lbs)		127							Unchecked	Unchecked	Unchecked	Unchecked	Unchecked	Unchecked	Unchecked	Unchecked	Unchecked	Unchecked	Unchecked	Unchecked	Unchecked	Unchecked	Unchecked	Unchecked	Unchecked	Unchecked	Unchecked	Unchecked
67	Agree	No				Yes		Single (1 baby)	34-37	Yes, pregnancy occurred naturally	2	30-34	Married	Bachelor Degree (BA, BSc etc.)	Employed	$150,000+	Urban area (large city) (population >1M)		5	11	Pounds (lbs)		162							Unchecked	Unchecked	Unchecked	Unchecked	Unchecked	Unchecked	Unchecked	Unchecked	Unchecked	Unchecked	Unchecked	Unchecked	Unchecked	Unchecked	Unchecked	Unchecked	Unchecked	Unchecked	Unchecked	Unchecked
68	Agree	No				Yes		Single (1 baby)	38-41	Yes, pregnancy occurred naturally	1	35-39	Married	Bachelor Degree (BA, BSc etc.)	Employed	$150,000+	Suburban (smaller city or region outside an urban area) (population >10,000 to < 1M)		5	2	Pounds (lbs)		115							Unchecked	Unchecked	Unchecked	Unchecked	Unchecked	Unchecked	Unchecked	Unchecked	Unchecked	Unchecked	Unchecked	Unchecked	Unchecked	Unchecked	Unchecked	Unchecked	Unchecked	Unchecked	Unchecked	Unchecked
69	Agree	No				Yes		Single (1 baby)	38-41	Yes, pregnancy occurred naturally	1	30-34	Married	Graduate degree (MD, JD, Masters, PhD etc.)	Employed	$90,000 - $120,000	Suburban (smaller city or region outside an urban area) (population >10,000 to < 1M)		5	10	Pounds (lbs)		145							Unchecked	Unchecked	Unchecked	Unchecked	Unchecked	Unchecked	Unchecked	Unchecked	Unchecked	Unchecked	Unchecked	Unchecked	Unchecked	Unchecked	Unchecked	Unchecked	Unchecked	Unchecked	Unchecked	Unchecked
70	Agree	Yes	34-37	Single (1 fetus)	No, pregnancy was not planned	No						30-34	Married	Some Post-Secondary Education	Currently unemployed	$120,000 - $150,000	Suburban (smaller city or region outside an urban area) (population >10,000 to < 1M)				Prefer not to answer									Unchecked	Unchecked	Unchecked	Unchecked	Unchecked	Unchecked	Unchecked	Unchecked	Unchecked	Unchecked	Unchecked	Unchecked	Unchecked	Unchecked	Unchecked	Unchecked	Unchecked	Unchecked	Unchecked	Unchecked
71	Agree	No				Yes		Single (1 baby)	38-41	No, pregnancy was not planned	1	24-29	Common law	Some Post-Secondary Education	Other	$30,000 - $60,000	Suburban (smaller city or region outside an urban area) (population >10,000 to < 1M)		5	4	Pounds (lbs)		215							Unchecked	Unchecked	Unchecked	Unchecked	Unchecked	Unchecked	Unchecked	Unchecked	Unchecked	Unchecked	Unchecked	Unchecked	Unchecked	Unchecked	Unchecked	Unchecked	Unchecked	Unchecked	Unchecked	Unchecked
72	Agree	No				Yes		Single (1 baby)	38-41	No, pregnancy was not planned	3	30-34	Married	Non-University Certificate or Diploma (Community College, CEGEP)	Student	$30,000 - $60,000	Suburban (smaller city or region outside an urban area) (population >10,000 to < 1M)		5	3	Prefer not to answer									Unchecked	Unchecked	Unchecked	Unchecked	Unchecked	Unchecked	Unchecked	Unchecked	Unchecked	Unchecked	Unchecked	Unchecked	Unchecked	Unchecked	Unchecked	Unchecked	Unchecked	Unchecked	Unchecked	Unchecked
73	Agree	No				Yes		Twins (2 babies)	34-37	Yes, pregnancy occurred naturally	2	40-44	Married	Some Post-Secondary Education	Employed	$150,000+	Urban area (large city) (population >1M)		5	5	Pounds (lbs)		180							Unchecked	Unchecked	Unchecked	Unchecked	Unchecked	Unchecked	Unchecked	Unchecked	Unchecked	Unchecked	Unchecked	Unchecked	Unchecked	Unchecked	Unchecked	Unchecked	Unchecked	Unchecked	Unchecked	Unchecked
74	Agree	No				Yes		Single (1 baby)	38-41	Yes, pregnancy occurred due to fertility treatment	1	40-44	Married	Some Post-Secondary Education	Employed	$150,000+	Rural area (population < 10,000 )		5	8	Pounds (lbs)		155							Unchecked	Unchecked	Unchecked	Unchecked	Unchecked	Unchecked	Unchecked	Unchecked	Unchecked	Unchecked	Unchecked	Unchecked	Unchecked	Unchecked	Unchecked	Unchecked	Unchecked	Unchecked	Unchecked	Unchecked
75	Agree	No				Yes		Single (1 baby)	38-41	Yes, pregnancy occurred naturally	2	35-39		Graduate degree (MD, JD, Masters, PhD etc.)	Employed	$120,000 - $150,000	Urban area (large city) (population >1M)		5	0	Pounds (lbs)		167							Unchecked	Unchecked	Unchecked	Unchecked	Unchecked	Unchecked	Unchecked	Unchecked	Unchecked	Unchecked	Unchecked	Unchecked	Unchecked	Unchecked	Unchecked	Unchecked	Unchecked	Unchecked	Unchecked	Unchecked
76	Agree	No				Yes		Single (1 baby)	38-41	Yes, pregnancy occurred naturally	1	35-39	Married	Bachelor Degree (BA, BSc etc.)	Other	$60,000 - $90,000	Suburban (smaller city or region outside an urban area) (population >10,000 to < 1M)	168			Kilograms (kg)	56								Unchecked	Unchecked	Unchecked	Unchecked	Unchecked	Unchecked	Unchecked	Unchecked	Unchecked	Unchecked	Unchecked	Unchecked	Unchecked	Unchecked	Unchecked	Unchecked	Unchecked	Unchecked	Unchecked	Unchecked
77	Agree	No				Yes		Single (1 baby)	38-41	Yes, pregnancy occurred naturally	1	35-39	Married	Bachelor Degree (BA, BSc etc.)	Currently unemployed	$150,000+	Suburban (smaller city or region outside an urban area) (population >10,000 to < 1M)		5	4	Pounds (lbs)		160							Unchecked	Unchecked	Unchecked	Unchecked	Unchecked	Unchecked	Unchecked	Unchecked	Unchecked	Unchecked	Unchecked	Unchecked	Unchecked	Unchecked	Unchecked	Unchecked	Unchecked	Unchecked	Unchecked	Unchecked
78	Agree	No				Yes		Single (1 baby)	41+	Yes, pregnancy occurred naturally	1	40-44	Married	Graduate degree (MD, JD, Masters, PhD etc.)	Employed	$150,000+	Suburban (smaller city or region outside an urban area) (population >10,000 to < 1M)		5	6	Pounds (lbs)		150							Unchecked	Unchecked	Unchecked	Unchecked	Unchecked	Unchecked	Unchecked	Unchecked	Unchecked	Unchecked	Unchecked	Unchecked	Unchecked	Unchecked	Unchecked	Unchecked	Unchecked	Unchecked	Unchecked	Unchecked
79	Agree	No				Yes		Single (1 baby)	41+	Yes, pregnancy occurred naturally	2	35-39	Married	Bachelor Degree (BA, BSc etc.)	Employed	$60,000 - $90,000	Urban area (large city) (population >1M)	175			Kilograms (kg)	61								Unchecked	Unchecked	Unchecked	Unchecked	Unchecked	Unchecked	Unchecked	Unchecked	Unchecked	Unchecked	Unchecked	Unchecked	Unchecked	Unchecked	Unchecked	Unchecked	Unchecked	Unchecked	Unchecked	Unchecked
80	Agree	No				Yes		Single (1 baby)	38-41	Yes, pregnancy occurred naturally	1	40-44	Married	Graduate degree (MD, JD, Masters, PhD etc.)	Self-employed	Prefer not to answer	Suburban (smaller city or region outside an urban area) (population >10,000 to < 1M)		5	8	Pounds (lbs)		125							Unchecked	Unchecked	Unchecked	Unchecked	Unchecked	Unchecked	Unchecked	Unchecked	Unchecked	Unchecked	Unchecked	Unchecked	Unchecked	Unchecked	Unchecked	Unchecked	Unchecked	Unchecked	Unchecked	Unchecked
81	Agree	No				Yes		Single (1 baby)	41+	Yes, pregnancy occurred naturally	1	30-34	Married	Bachelor Degree (BA, BSc etc.)	Self-employed	$90,000 - $120,000	Suburban (smaller city or region outside an urban area) (population >10,000 to < 1M)		5	8	Pounds (lbs)		250							Unchecked	Unchecked	Unchecked	Unchecked	Unchecked	Unchecked	Unchecked	Unchecked	Unchecked	Unchecked	Unchecked	Unchecked	Unchecked	Unchecked	Unchecked	Unchecked	Unchecked	Unchecked	Unchecked	Unchecked
82	Agree	No				Yes		Single (1 baby)	41+	Yes, pregnancy occurred naturally	1	30-34	Married	Graduate degree (MD, JD, Masters, PhD etc.)	Employed	$90,000 - $120,000	Rural area (population < 10,000 )		5	9	Pounds (lbs)		215							Unchecked	Unchecked	Unchecked	Unchecked	Unchecked	Unchecked	Unchecked	Unchecked	Unchecked	Unchecked	Unchecked	Unchecked	Unchecked	Unchecked	Unchecked	Unchecked	Unchecked	Unchecked	Unchecked	Unchecked
83	Agree	No				Yes		Single (1 baby)	38-41	Yes, pregnancy occurred naturally	1	30-34	Married	Bachelor Degree (BA, BSc etc.)	Employed	$150,000+	Urban area (large city) (population >1M)		5	10	Pounds (lbs)		159							Unchecked	Unchecked	Unchecked	Unchecked	Unchecked	Unchecked	Unchecked	Unchecked	Unchecked	Unchecked	Unchecked	Unchecked	Unchecked	Unchecked	Unchecked	Unchecked	Unchecked	Unchecked	Unchecked	Unchecked
84	Agree	Yes	34-37	Single (1 fetus)	No, pregnancy was not planned	No						40-44	Married	Some Post-Secondary Education	Employed	$60,000 - $90,000	Suburban (smaller city or region outside an urban area) (population >10,000 to < 1M)		5	9	Pounds (lbs)		230		200	Overweight	11.5-16 kg (25-35 lbs)	Yes	Yes	Unchecked	Unchecked	Unchecked	Unchecked	Unchecked	Unchecked	Unchecked	Unchecked	Unchecked	Unchecked	Unchecked	Unchecked	Unchecked	Unchecked	Checked	Unchecked	Unchecked	Unchecked	Unchecked	Unchecked
85	Agree	No				Yes		Single (1 baby)	34-37	Yes, pregnancy occurred naturally	1	30-34	Common law	Bachelor Degree (BA, BSc etc.)	Employed	$150,000+	Suburban (smaller city or region outside an urban area) (population >10,000 to < 1M)		5	2	Pounds (lbs)		120							Unchecked	Unchecked	Unchecked	Unchecked	Unchecked	Unchecked	Unchecked	Unchecked	Unchecked	Unchecked	Unchecked	Unchecked	Unchecked	Unchecked	Unchecked	Unchecked	Unchecked	Unchecked	Unchecked	Unchecked
86	Agree	No				Yes		Single (1 baby)	38-41	Yes, pregnancy occurred naturally	1	35-39	Married	Bachelor Degree (BA, BSc etc.)	Employed	$150,000+	Suburban (smaller city or region outside an urban area) (population >10,000 to < 1M)		5	7	Pounds (lbs)		140							Unchecked	Unchecked	Unchecked	Unchecked	Unchecked	Unchecked	Unchecked	Unchecked	Unchecked	Unchecked	Unchecked	Unchecked	Unchecked	Unchecked	Unchecked	Unchecked	Unchecked	Unchecked	Unchecked	Unchecked
87	Agree	Yes	34-37	Single (1 fetus)	Yes, pregnancy occurred due to fertility treatment	No						30-34	Married	Bachelor Degree (BA, BSc etc.)	Employed	$90,000 - $120,000	Suburban (smaller city or region outside an urban area) (population >10,000 to < 1M)		5	5	Pounds (lbs)		180		138	Normal weight	11.5-16 kg (25-35 lbs)	Yes	No	Unchecked	Checked	Unchecked	Checked	Checked	Unchecked	Unchecked	Unchecked	Unchecked	Unchecked	Unchecked	Unchecked	Unchecked	Unchecked	Unchecked	Unchecked	Unchecked	Unchecked	Unchecked	Unchecked
88	Agree	No				Yes		Single (1 baby)	38-41	Yes, pregnancy occurred naturally	1	40-44	Married	Bachelor Degree (BA, BSc etc.)	Self-employed	$90,000 - $120,000	Suburban (smaller city or region outside an urban area) (population >10,000 to < 1M)		5	9	Pounds (lbs)		240							Unchecked	Unchecked	Unchecked	Unchecked	Unchecked	Unchecked	Unchecked	Unchecked	Unchecked	Unchecked	Unchecked	Unchecked	Unchecked	Unchecked	Unchecked	Unchecked	Unchecked	Unchecked	Unchecked	Unchecked
89	Agree	Yes	Less than 24 weeks	Single (1 fetus)	Yes, pregnancy occurred naturally	No						35-39	Married	Graduate degree (MD, JD, Masters, PhD etc.)	Employed	$60,000 - $90,000	Urban area (large city) (population >1M)		5	4	Pounds (lbs)		158		148	Normal weight	7-11.5 kg (15-25 lbs)	Yes	No	Unchecked	Unchecked	Unchecked	Checked	Unchecked	Unchecked	Unchecked	Unchecked	Unchecked	Unchecked	Unchecked	Unchecked	Unchecked	Unchecked	Unchecked	Unchecked	Unchecked	Unchecked	Unchecked	Unchecked
90	Agree	No				Yes		Single (1 baby)	38-41	Yes, pregnancy occurred naturally	1	40-44	Married	Some Post-Secondary Education	Employed	$30,000 - $60,000	Suburban (smaller city or region outside an urban area) (population >10,000 to < 1M)		5	8	Pounds (lbs)		215							Unchecked	Unchecked	Unchecked	Unchecked	Unchecked	Unchecked	Unchecked	Unchecked	Unchecked	Unchecked	Unchecked	Unchecked	Unchecked	Unchecked	Unchecked	Unchecked	Unchecked	Unchecked	Unchecked	Unchecked
91	Agree	No				Yes		Single (1 baby)	38-41	Yes, pregnancy occurred naturally	2	35-39	Married	Graduate degree (MD, JD, Masters, PhD etc.)	Employed	$150,000+	Urban area (large city) (population >1M)		5	7	Pounds (lbs)		130							Unchecked	Unchecked	Unchecked	Unchecked	Unchecked	Unchecked	Unchecked	Unchecked	Unchecked	Unchecked	Unchecked	Unchecked	Unchecked	Unchecked	Unchecked	Unchecked	Unchecked	Unchecked	Unchecked	Unchecked
92	Agree	No				Yes		Twins (2 babies)	34-37	Yes, pregnancy occurred due to fertility treatment	3	40-44	Married	Bachelor Degree (BA, BSc etc.)	Employed	$150,000+	Urban area (large city) (population >1M)		5	1	Pounds (lbs)		210							Unchecked	Unchecked	Unchecked	Unchecked	Unchecked	Unchecked	Unchecked	Unchecked	Unchecked	Unchecked	Unchecked	Unchecked	Unchecked	Unchecked	Unchecked	Unchecked	Unchecked	Unchecked	Unchecked	Unchecked
93	Agree	No				Yes		Single (1 baby)	38-41	Yes, pregnancy occurred naturally	1	30-34	Married	Bachelor Degree (BA, BSc etc.)	Other	$30,000 - $60,000	Suburban (smaller city or region outside an urban area) (population >10,000 to < 1M)		5	6	Pounds (lbs)		125							Unchecked	Unchecked	Unchecked	Unchecked	Unchecked	Unchecked	Unchecked	Unchecked	Unchecked	Unchecked	Unchecked	Unchecked	Unchecked	Unchecked	Unchecked	Unchecked	Unchecked	Unchecked	Unchecked	Unchecked
94	Agree	No				Yes		Single (1 baby)	38-41	Yes, pregnancy occurred naturally	1	30-34	Married	Bachelor Degree (BA, BSc etc.)	Other	$30,000 - $60,000	Suburban (smaller city or region outside an urban area) (population >10,000 to < 1M)		5	6	Pounds (lbs)		120							Unchecked	Unchecked	Unchecked	Unchecked	Unchecked	Unchecked	Unchecked	Unchecked	Unchecked	Unchecked	Unchecked	Unchecked	Unchecked	Unchecked	Unchecked	Unchecked	Unchecked	Unchecked	Unchecked	Unchecked
95	Agree	No				Yes		Single (1 baby)	38-41	Yes, pregnancy occurred naturally	1	35-39	Married	Graduate degree (MD, JD, Masters, PhD etc.)	Self-employed	Prefer not to answer	Suburban (smaller city or region outside an urban area) (population >10,000 to < 1M)													Unchecked	Unchecked	Unchecked	Unchecked	Unchecked	Unchecked	Unchecked	Unchecked	Unchecked	Unchecked	Unchecked	Unchecked	Unchecked	Unchecked	Unchecked	Unchecked	Unchecked	Unchecked	Unchecked	Unchecked
96	Agree	No				Yes		Single (1 baby)	38-41	Yes, pregnancy occurred naturally	2	35-39	Married	Bachelor Degree (BA, BSc etc.)	Currently unemployed	$90,000 - $120,000	Urban area (large city) (population >1M)		5	6	Pounds (lbs)		150							Unchecked	Unchecked	Unchecked	Unchecked	Unchecked	Unchecked	Unchecked	Unchecked	Unchecked	Unchecked	Unchecked	Unchecked	Unchecked	Unchecked	Unchecked	Unchecked	Unchecked	Unchecked	Unchecked	Unchecked
97	Agree	No				Yes		Single (1 baby)	38-41	Yes, pregnancy occurred naturally	2	24-29	Married	Some Post-Secondary Education	Employed	$30,000 - $60,000	Suburban (smaller city or region outside an urban area) (population >10,000 to < 1M)	167			Kilograms (kg)	53								Unchecked	Unchecked	Unchecked	Unchecked	Unchecked	Unchecked	Unchecked	Unchecked	Unchecked	Unchecked	Unchecked	Unchecked	Unchecked	Unchecked	Unchecked	Unchecked	Unchecked	Unchecked	Unchecked	Unchecked
98	Agree	No				Yes		Twins (2 babies)	30-33	Yes, pregnancy occurred due to fertility treatment	3	24-29	Married	Bachelor Degree (BA, BSc etc.)	Employed	$90,000 - $120,000	Rural area (population < 10,000 )		5	4	Pounds (lbs)		105							Unchecked	Unchecked	Unchecked	Unchecked	Unchecked	Unchecked	Unchecked	Unchecked	Unchecked	Unchecked	Unchecked	Unchecked	Unchecked	Unchecked	Unchecked	Unchecked	Unchecked	Unchecked	Unchecked	Unchecked
99	Agree	No				Yes		Single (1 baby)	38-41	No, pregnancy was not planned	1	35-39	Common law	Bachelor Degree (BA, BSc etc.)	Employed	$60,000 - $90,000	Urban area (large city) (population >1M)		5	3	Pounds (lbs)		180							Unchecked	Unchecked	Unchecked	Unchecked	Unchecked	Unchecked	Unchecked	Unchecked	Unchecked	Unchecked	Unchecked	Unchecked	Unchecked	Unchecked	Unchecked	Unchecked	Unchecked	Unchecked	Unchecked	Unchecked
100	Agree	No				Yes		Single (1 baby)	34-37	Yes, pregnancy occurred naturally	1	24-29	Married	Some Post-Secondary Education	Employed	$60,000 - $90,000	Urban area (large city) (population >1M)	160			Kilograms (kg)	120								Unchecked	Unchecked	Unchecked	Unchecked	Unchecked	Unchecked	Unchecked	Unchecked	Unchecked	Unchecked	Unchecked	Unchecked	Unchecked	Unchecked	Unchecked	Unchecked	Unchecked	Unchecked	Unchecked	Unchecked
101	Agree	Yes	25-29	Single (1 fetus)	Yes, pregnancy occurred naturally	Yes		Single (1 baby)	38-41	Yes, pregnancy occurred naturally	1	30-34	Married	Bachelor Degree (BA, BSc etc.)	Employed	$90,000 - $120,000	Suburban (smaller city or region outside an urban area) (population >10,000 to < 1M)		5	4	Pounds (lbs)		140		115	Normal weight	11.5-16 kg (25-35 lbs)	Yes	No	Unchecked	Unchecked	Unchecked	Unchecked	Checked	Unchecked	Unchecked	Unchecked	Unchecked	Unchecked	Unchecked	Unchecked	Unchecked	Unchecked	Unchecked	Unchecked	Unchecked	Unchecked	Unchecked	Unchecked
102	Agree	No				Yes		Single (1 baby)	38-41	Yes, pregnancy occurred naturally	1	24-29	Married	Bachelor Degree (BA, BSc etc.)	Other	$60,000 - $90,000	Suburban (smaller city or region outside an urban area) (population >10,000 to < 1M)													Unchecked	Unchecked	Unchecked	Unchecked	Unchecked	Unchecked	Unchecked	Unchecked	Unchecked	Unchecked	Unchecked	Unchecked	Unchecked	Unchecked	Unchecked	Unchecked	Unchecked	Unchecked	Unchecked	Unchecked
103	Agree	No				Yes		Single (1 baby)	25-29	Yes, pregnancy occurred naturally	2	35-39	Married	Graduate degree (MD, JD, Masters, PhD etc.)	Employed	$150,000+	Urban area (large city) (population >1M)		5	5	Pounds (lbs)		150							Unchecked	Unchecked	Unchecked	Unchecked	Unchecked	Unchecked	Unchecked	Unchecked	Unchecked	Unchecked	Unchecked	Unchecked	Unchecked	Unchecked	Unchecked	Unchecked	Unchecked	Unchecked	Unchecked	Unchecked
104	Agree	No				Yes		Single (1 baby)	34-37	Yes, pregnancy occurred naturally	2	35-39	Married	Non-University Certificate or Diploma (Community College, CEGEP)	Prefer not to answer	Prefer not to answer	Suburban (smaller city or region outside an urban area) (population >10,000 to < 1M)				Prefer not to answer									Unchecked	Unchecked	Unchecked	Unchecked	Unchecked	Unchecked	Unchecked	Unchecked	Unchecked	Unchecked	Unchecked	Unchecked	Unchecked	Unchecked	Unchecked	Unchecked	Unchecked	Unchecked	Unchecked	Unchecked
105	Agree	No				Yes		Single (1 baby)	38-41	Yes, pregnancy occurred naturally	1	24-29	Married	Bachelor Degree (BA, BSc etc.)	Employed	$120,000 - $150,000	Suburban (smaller city or region outside an urban area) (population >10,000 to < 1M)		5	7	Pounds (lbs)		165							Unchecked	Unchecked	Unchecked	Unchecked	Unchecked	Unchecked	Unchecked	Unchecked	Unchecked	Unchecked	Unchecked	Unchecked	Unchecked	Unchecked	Unchecked	Unchecked	Unchecked	Unchecked	Unchecked	Unchecked
106	Agree	No				Yes		Single (1 baby)	38-41	Yes, pregnancy occurred naturally	2	35-39	Married	Graduate degree (MD, JD, Masters, PhD etc.)	Currently unemployed	Less than $30,000	Suburban (smaller city or region outside an urban area) (population >10,000 to < 1M)	170			Kilograms (kg)	58								Unchecked	Unchecked	Unchecked	Unchecked	Unchecked	Unchecked	Unchecked	Unchecked	Unchecked	Unchecked	Unchecked	Unchecked	Unchecked	Unchecked	Unchecked	Unchecked	Unchecked	Unchecked	Unchecked	Unchecked
107	Agree	No				Yes		Single (1 baby)	38-41	Yes, pregnancy occurred naturally	1	35-39	Married	Bachelor Degree (BA, BSc etc.)	Employed	Prefer not to answer	Urban area (large city) (population >1M)		5	10	Prefer not to answer									Unchecked	Unchecked	Unchecked	Unchecked	Unchecked	Unchecked	Unchecked	Unchecked	Unchecked	Unchecked	Unchecked	Unchecked	Unchecked	Unchecked	Unchecked	Unchecked	Unchecked	Unchecked	Unchecked	Unchecked
108	Agree	No				Yes		Single (1 baby)	41+	No, pregnancy was not planned	1	30-34	Common law	Graduate degree (MD, JD, Masters, PhD etc.)	Currently unemployed	$90,000 - $120,000	Suburban (smaller city or region outside an urban area) (population >10,000 to < 1M)		5	8	Pounds (lbs)		180							Unchecked	Unchecked	Unchecked	Unchecked	Unchecked	Unchecked	Unchecked	Unchecked	Unchecked	Unchecked	Unchecked	Unchecked	Unchecked	Unchecked	Unchecked	Unchecked	Unchecked	Unchecked	Unchecked	Unchecked
109	Agree	No				Yes		Single (1 baby)	38-41	Yes, pregnancy occurred naturally	1	30-34	Married	Some Post-Secondary Education	Currently unemployed	Less than $30,000	Suburban (smaller city or region outside an urban area) (population >10,000 to < 1M)		5	1	Pounds (lbs)		278							Unchecked	Unchecked	Unchecked	Unchecked	Unchecked	Unchecked	Unchecked	Unchecked	Unchecked	Unchecked	Unchecked	Unchecked	Unchecked	Unchecked	Unchecked	Unchecked	Unchecked	Unchecked	Unchecked	Unchecked
110	Agree	No				Yes		Single (1 baby)	41+	Yes, pregnancy occurred naturally	0	30-34	Married	Bachelor Degree (BA, BSc etc.)	Self-employed	$120,000 - $150,000	Suburban (smaller city or region outside an urban area) (population >10,000 to < 1M)		5	5	Pounds (lbs)		148							Unchecked	Unchecked	Unchecked	Unchecked	Unchecked	Unchecked	Unchecked	Unchecked	Unchecked	Unchecked	Unchecked	Unchecked	Unchecked	Unchecked	Unchecked	Unchecked	Unchecked	Unchecked	Unchecked	Unchecked
111	Agree	No				Yes		Single (1 baby)	38-41	Yes, pregnancy occurred naturally	1	35-39	Married	Graduate degree (MD, JD, Masters, PhD etc.)	Employed	$150,000+	Suburban (smaller city or region outside an urban area) (population >10,000 to < 1M)		5	6	Pounds (lbs)		160							Unchecked	Unchecked	Unchecked	Unchecked	Unchecked	Unchecked	Unchecked	Unchecked	Unchecked	Unchecked	Unchecked	Unchecked	Unchecked	Unchecked	Unchecked	Unchecked	Unchecked	Unchecked	Unchecked	Unchecked
112	Agree	No				Yes			38-41	Yes, pregnancy occurred naturally	1	35-39	Married	Graduate degree (MD, JD, Masters, PhD etc.)	Self-employed	Prefer not to answer	Suburban (smaller city or region outside an urban area) (population >10,000 to < 1M)		5	8	Pounds (lbs)		125							Unchecked	Unchecked	Unchecked	Unchecked	Unchecked	Unchecked	Unchecked	Unchecked	Unchecked	Unchecked	Unchecked	Unchecked	Unchecked	Unchecked	Unchecked	Unchecked	Unchecked	Unchecked	Unchecked	Unchecked
113	Agree	No				Yes		Single (1 baby)	38-41	Yes, pregnancy occurred due to fertility treatment	1	40-44	Married	Some Post-Secondary Education	Employed	$60,000 - $90,000	Urban area (large city) (population >1M)		5	1	Pounds (lbs)		114							Unchecked	Unchecked	Unchecked	Unchecked	Unchecked	Unchecked	Unchecked	Unchecked	Unchecked	Unchecked	Unchecked	Unchecked	Unchecked	Unchecked	Unchecked	Unchecked	Unchecked	Unchecked	Unchecked	Unchecked
114	Agree	No				Yes		Single (1 baby)	38-41	No, pregnancy was not planned	2	35-39	Married	Graduate degree (MD, JD, Masters, PhD etc.)	Currently unemployed	$150,000+	Suburban (smaller city or region outside an urban area) (population >10,000 to < 1M)	166			Pounds (lbs)		180							Unchecked	Unchecked	Unchecked	Unchecked	Unchecked	Unchecked	Unchecked	Unchecked	Unchecked	Unchecked	Unchecked	Unchecked	Unchecked	Unchecked	Unchecked	Unchecked	Unchecked	Unchecked	Unchecked	Unchecked
115	Agree	No				Yes		Single (1 baby)	38-41	Yes, pregnancy occurred naturally	1	35-39	Married	Graduate degree (MD, JD, Masters, PhD etc.)	Employed	$150,000+	Suburban (smaller city or region outside an urban area) (population >10,000 to < 1M)		5	9	Pounds (lbs)		135							Unchecked	Unchecked	Unchecked	Unchecked	Unchecked	Unchecked	Unchecked	Unchecked	Unchecked	Unchecked	Unchecked	Unchecked	Unchecked	Unchecked	Unchecked	Unchecked	Unchecked	Unchecked	Unchecked	Unchecked
116	Agree	No				Yes		Single (1 baby)	34-37	Yes, pregnancy occurred naturally	1	30-34	Married	Bachelor Degree (BA, BSc etc.)	Self-employed	$90,000 - $120,000	Urban area (large city) (population >1M)		5	7	Pounds (lbs)		195							Unchecked	Unchecked	Unchecked	Unchecked	Unchecked	Unchecked	Unchecked	Unchecked	Unchecked	Unchecked	Unchecked	Unchecked	Unchecked	Unchecked	Unchecked	Unchecked	Unchecked	Unchecked	Unchecked	Unchecked
117	Agree	No				Yes		Twins (2 babies)	38-41	Yes, pregnancy occurred naturally	2	35-39	Married	Bachelor Degree (BA, BSc etc.)	Other	$150,000+	Suburban (smaller city or region outside an urban area) (population >10,000 to < 1M)		6	0	Pounds (lbs)		186							Unchecked	Unchecked	Unchecked	Unchecked	Unchecked	Unchecked	Unchecked	Unchecked	Unchecked	Unchecked	Unchecked	Unchecked	Unchecked	Unchecked	Unchecked	Unchecked	Unchecked	Unchecked	Unchecked	Unchecked
118	Agree	No				Yes		Single (1 baby)	38-41	Yes, pregnancy occurred naturally	2	35-39	Married	Bachelor Degree (BA, BSc etc.)	Employed	$150,000+	Urban area (large city) (population >1M)		5	5	Pounds (lbs)		113							Unchecked	Unchecked	Unchecked	Unchecked	Unchecked	Unchecked	Unchecked	Unchecked	Unchecked	Unchecked	Unchecked	Unchecked	Unchecked	Unchecked	Unchecked	Unchecked	Unchecked	Unchecked	Unchecked	Unchecked
119	Agree																													Unchecked	Unchecked	Unchecked	Unchecked	Unchecked	Unchecked	Unchecked	Unchecked	Unchecked	Unchecked	Unchecked	Unchecked	Unchecked	Unchecked	Unchecked	Unchecked	Unchecked	Unchecked	Unchecked	Unchecked
120	Agree																													Unchecked	Unchecked	Unchecked	Unchecked	Unchecked	Unchecked	Unchecked	Unchecked	Unchecked	Unchecked	Unchecked	Unchecked	Unchecked	Unchecked	Unchecked	Unchecked	Unchecked	Unchecked	Unchecked	Unchecked
121																														Unchecked	Unchecked	Unchecked	Unchecked	Unchecked	Unchecked	Unchecked	Unchecked	Unchecked	Unchecked	Unchecked	Unchecked	Unchecked	Unchecked	Unchecked	Unchecked	Unchecked	Unchecked	Unchecked	Unchecked
122	Agree	No				Yes		Single (1 baby)	38-41	Yes, pregnancy occurred naturally	1	40-44	Married	Graduate degree (MD, JD, Masters, PhD etc.)	Employed	$120,000 - $150,000	Urban area (large city) (population >1M)		5	4	Pounds (lbs)		117							Unchecked	Unchecked	Unchecked	Unchecked	Unchecked	Unchecked	Unchecked	Unchecked	Unchecked	Unchecked	Unchecked	Unchecked	Unchecked	Unchecked	Unchecked	Unchecked	Unchecked	Unchecked	Unchecked	Unchecked
123	Agree	No				Yes		Single (1 baby)	38-41	Yes, pregnancy occurred naturally	2	35-39	Single	Non-University Certificate or Diploma (Community College, CEGEP)	Employed	$60,000 - $90,000	Urban area (large city) (population >1M)		5	6	Kilograms (kg)	61								Unchecked	Unchecked	Unchecked	Unchecked	Unchecked	Unchecked	Unchecked	Unchecked	Unchecked	Unchecked	Unchecked	Unchecked	Unchecked	Unchecked	Unchecked	Unchecked	Unchecked	Unchecked	Unchecked	Unchecked
124	Agree	No				Yes																								Unchecked	Unchecked	Unchecked	Unchecked	Unchecked	Unchecked	Unchecked	Unchecked	Unchecked	Unchecked	Unchecked	Unchecked	Unchecked	Unchecked	Unchecked	Unchecked	Unchecked	Unchecked	Unchecked	Unchecked
125	Agree																													Unchecked	Unchecked	Unchecked	Unchecked	Unchecked	Unchecked	Unchecked	Unchecked	Unchecked	Unchecked	Unchecked	Unchecked	Unchecked	Unchecked	Unchecked	Unchecked	Unchecked	Unchecked	Unchecked	Unchecked
126	Agree	No				Yes		Single (1 baby)	38-41	Yes, pregnancy occurred due to fertility treatment	1	40-44	Married	Graduate degree (MD, JD, Masters, PhD etc.)	Employed	$150,000+	Urban area (large city) (population >1M)		5	6	Pounds (lbs)		125							Unchecked	Unchecked	Unchecked	Unchecked	Unchecked	Unchecked	Unchecked	Unchecked	Unchecked	Unchecked	Unchecked	Unchecked	Unchecked	Unchecked	Unchecked	Unchecked	Unchecked	Unchecked	Unchecked	Unchecked
127	Agree	No				Yes		Single (1 baby)	38-41	Yes, pregnancy occurred naturally	2	30-34	Married	Graduate degree (MD, JD, Masters, PhD etc.)	Currently unemployed	$60,000 - $90,000	Suburban (smaller city or region outside an urban area) (population >10,000 to < 1M)	165			Pounds (lbs)		191							Unchecked	Unchecked	Unchecked	Unchecked	Unchecked	Unchecked	Unchecked	Unchecked	Unchecked	Unchecked	Unchecked	Unchecked	Unchecked	Unchecked	Unchecked	Unchecked	Unchecked	Unchecked	Unchecked	Unchecked
128	Agree	No				Yes		Single (1 baby)	41+	Yes, pregnancy occurred naturally	2	35-39	Common law	Bachelor Degree (BA, BSc etc.)	Self-employed	$60,000 - $90,000	Urban area (large city) (population >1M)		5	6	Pounds (lbs)		120							Unchecked	Unchecked	Unchecked	Unchecked	Unchecked	Unchecked	Unchecked	Unchecked	Unchecked	Unchecked	Unchecked	Unchecked	Unchecked	Unchecked	Unchecked	Unchecked	Unchecked	Unchecked	Unchecked	Unchecked
129	Agree	No				Yes		Single (1 baby)	38-41	Yes, pregnancy occurred naturally	1	24-29	Married	Graduate degree (MD, JD, Masters, PhD etc.)	Employed	$150,000+	Suburban (smaller city or region outside an urban area) (population >10,000 to < 1M)		5	2	Pounds (lbs)		121							Unchecked	Unchecked	Unchecked	Unchecked	Unchecked	Unchecked	Unchecked	Unchecked	Unchecked	Unchecked	Unchecked	Unchecked	Unchecked	Unchecked	Unchecked	Unchecked	Unchecked	Unchecked	Unchecked	Unchecked
130	Agree	No				Yes		Single (1 baby)	38-41	Yes, pregnancy occurred naturally	1	30-34	Common law	Bachelor Degree (BA, BSc etc.)	Employed	$150,000+	Urban area (large city) (population >1M)		5	6	Pounds (lbs)		130							Unchecked	Unchecked	Unchecked	Unchecked	Unchecked	Unchecked	Unchecked	Unchecked	Unchecked	Unchecked	Unchecked	Unchecked	Unchecked	Unchecked	Unchecked	Unchecked	Unchecked	Unchecked	Unchecked	Unchecked
131	Agree	No				Yes		Single (1 baby)	38-41	No, pregnancy was not planned	1	35-39	Married	Bachelor Degree (BA, BSc etc.)	Currently unemployed	$60,000 - $90,000	Urban area (large city) (population >1M)	157			I do not know my weight									Unchecked	Unchecked	Unchecked	Unchecked	Unchecked	Unchecked	Unchecked	Unchecked	Unchecked	Unchecked	Unchecked	Unchecked	Unchecked	Unchecked	Unchecked	Unchecked	Unchecked	Unchecked	Unchecked	Unchecked
132	Agree	No				Yes		Single (1 baby)	38-41	Yes, pregnancy occurred naturally	2	35-39	Married	Bachelor Degree (BA, BSc etc.)	Employed	$120,000 - $150,000	Suburban (smaller city or region outside an urban area) (population >10,000 to < 1M)		5	2	Pounds (lbs)		130							Unchecked	Unchecked	Unchecked	Unchecked	Unchecked	Unchecked	Unchecked	Unchecked	Unchecked	Unchecked	Unchecked	Unchecked	Unchecked	Unchecked	Unchecked	Unchecked	Unchecked	Unchecked	Unchecked	Unchecked
133	Agree	No				Yes		Single (1 baby)	38-41	Yes, pregnancy occurred naturally	1	35-39	Married	Graduate degree (MD, JD, Masters, PhD etc.)	Employed	$120,000 - $150,000	Urban area (large city) (population >1M)		5	3	Pounds (lbs)		123							Unchecked	Unchecked	Unchecked	Unchecked	Unchecked	Unchecked	Unchecked	Unchecked	Unchecked	Unchecked	Unchecked	Unchecked	Unchecked	Unchecked	Unchecked	Unchecked	Unchecked	Unchecked	Unchecked	Unchecked
134	Agree	No				Yes		Single (1 baby)	41+	Yes, pregnancy occurred naturally	1	30-34	Married	Non-University Certificate or Diploma (Community College, CEGEP)	Currently unemployed	$60,000 - $90,000	Suburban (smaller city or region outside an urban area) (population >10,000 to < 1M)		5	3	Pounds (lbs)		185							Unchecked	Unchecked	Unchecked	Unchecked	Unchecked	Unchecked	Unchecked	Unchecked	Unchecked	Unchecked	Unchecked	Unchecked	Unchecked	Unchecked	Unchecked	Unchecked	Unchecked	Unchecked	Unchecked	Unchecked
135	Agree																													Unchecked	Unchecked	Unchecked	Unchecked	Unchecked	Unchecked	Unchecked	Unchecked	Unchecked	Unchecked	Unchecked	Unchecked	Unchecked	Unchecked	Unchecked	Unchecked	Unchecked	Unchecked	Unchecked	Unchecked
136	Agree	No				Yes		Single (1 baby)	38-41	Yes, pregnancy occurred naturally	1	30-34	Common law	Graduate degree (MD, JD, Masters, PhD etc.)	Self-employed	$150,000+	Suburban (smaller city or region outside an urban area) (population >10,000 to < 1M)		5	1	Pounds (lbs)		130							Unchecked	Unchecked	Unchecked	Unchecked	Unchecked	Unchecked	Unchecked	Unchecked	Unchecked	Unchecked	Unchecked	Unchecked	Unchecked	Unchecked	Unchecked	Unchecked	Unchecked	Unchecked	Unchecked	Unchecked
137	Agree	Yes	30-33	Single (1 fetus)	Yes, pregnancy occurred naturally	No						24-29	Common law	Graduate degree (MD, JD, Masters, PhD etc.)	Employed	$60,000 - $90,000	Urban area (large city) (population >1M)		5	3	I do not know my weight					Normal weight	7-11.5 kg (15-25 lbs)	Yes	Yes	Unchecked	Unchecked	Unchecked	Unchecked	Unchecked	Unchecked	Unchecked	Unchecked	Unchecked	Unchecked	Unchecked	Unchecked	Unchecked	Unchecked	Checked	Unchecked	Unchecked	Unchecked	Unchecked	Unchecked
138	Agree	No				Yes		Single (1 baby)	38-41	Yes, pregnancy occurred naturally	1	24-29	Common law	Bachelor Degree (BA, BSc etc.)	Employed	$60,000 - $90,000	Suburban (smaller city or region outside an urban area) (population >10,000 to < 1M)		5	8	Pounds (lbs)		160							Unchecked	Unchecked	Unchecked	Unchecked	Unchecked	Unchecked	Unchecked	Unchecked	Unchecked	Unchecked	Unchecked	Unchecked	Unchecked	Unchecked	Unchecked	Unchecked	Unchecked	Unchecked	Unchecked	Unchecked
139	Agree	No				Yes		Single (1 baby)	41+	Yes, pregnancy occurred naturally	2	35-39	Married	Graduate degree (MD, JD, Masters, PhD etc.)	Currently unemployed	$150,000+	Suburban (smaller city or region outside an urban area) (population >10,000 to < 1M)		5	4	Pounds (lbs)		165							Unchecked	Unchecked	Unchecked	Unchecked	Unchecked	Unchecked	Unchecked	Unchecked	Unchecked	Unchecked	Unchecked	Unchecked	Unchecked	Unchecked	Unchecked	Unchecked	Unchecked	Unchecked	Unchecked	Unchecked
140	Agree	No				Yes		Single (1 baby)	38-41	Yes, pregnancy occurred naturally	2	35-39	Common law	Graduate degree (MD, JD, Masters, PhD etc.)	Employed	$150,000+	Suburban (smaller city or region outside an urban area) (population >10,000 to < 1M)		5	6	Pounds (lbs)		140							Unchecked	Unchecked	Unchecked	Unchecked	Unchecked	Unchecked	Unchecked	Unchecked	Unchecked	Unchecked	Unchecked	Unchecked	Unchecked	Unchecked	Unchecked	Unchecked	Unchecked	Unchecked	Unchecked	Unchecked
141	Agree																													Unchecked	Unchecked	Unchecked	Unchecked	Unchecked	Unchecked	Unchecked	Unchecked	Unchecked	Unchecked	Unchecked	Unchecked	Unchecked	Unchecked	Unchecked	Unchecked	Unchecked	Unchecked	Unchecked	Unchecked
142	Agree	No				Yes		Single (1 baby)	38-41	Yes, pregnancy occurred naturally	2	35-39	Common law	Bachelor Degree (BA, BSc etc.)	Employed	$90,000 - $120,000	Suburban (smaller city or region outside an urban area) (population >10,000 to < 1M)		5	7	Pounds (lbs)		130							Unchecked	Unchecked	Unchecked	Unchecked	Unchecked	Unchecked	Unchecked	Unchecked	Unchecked	Unchecked	Unchecked	Unchecked	Unchecked	Unchecked	Unchecked	Unchecked	Unchecked	Unchecked	Unchecked	Unchecked
143	Agree	No				Yes		Single (1 baby)	41+	Yes, pregnancy occurred naturally	1	24-29	Married	Graduate degree (MD, JD, Masters, PhD etc.)	Employed	$120,000 - $150,000	Urban area (large city) (population >1M)		5	7	Pounds (lbs)		145							Unchecked	Unchecked	Unchecked	Unchecked	Unchecked	Unchecked	Unchecked	Unchecked	Unchecked	Unchecked	Unchecked	Unchecked	Unchecked	Unchecked	Unchecked	Unchecked	Unchecked	Unchecked	Unchecked	Unchecked
144	Agree																													Unchecked	Unchecked	Unchecked	Unchecked	Unchecked	Unchecked	Unchecked	Unchecked	Unchecked	Unchecked	Unchecked	Unchecked	Unchecked	Unchecked	Unchecked	Unchecked	Unchecked	Unchecked	Unchecked	Unchecked
145	Agree																													Unchecked	Unchecked	Unchecked	Unchecked	Unchecked	Unchecked	Unchecked	Unchecked	Unchecked	Unchecked	Unchecked	Unchecked	Unchecked	Unchecked	Unchecked	Unchecked	Unchecked	Unchecked	Unchecked	Unchecked
146	Agree	No				Yes		Single (1 baby)	38-41	Yes, pregnancy occurred naturally	1	35-39	Common law	Bachelor Degree (BA, BSc etc.)	Employed	$90,000 - $120,000	Suburban (smaller city or region outside an urban area) (population >10,000 to < 1M)		5	6	Pounds (lbs)		200							Unchecked	Unchecked	Unchecked	Unchecked	Unchecked	Unchecked	Unchecked	Unchecked	Unchecked	Unchecked	Unchecked	Unchecked	Unchecked	Unchecked	Unchecked	Unchecked	Unchecked	Unchecked	Unchecked	Unchecked
147	Agree	No				Yes		Single (1 baby)	41+	Yes, pregnancy occurred naturally	1	24-29	Common law	Some Post-Secondary Education	Self-employed	$90,000 - $120,000	Suburban (smaller city or region outside an urban area) (population >10,000 to < 1M)		5	6	Pounds (lbs)		190							Unchecked	Unchecked	Unchecked	Unchecked	Unchecked	Unchecked	Unchecked	Unchecked	Unchecked	Unchecked	Unchecked	Unchecked	Unchecked	Unchecked	Unchecked	Unchecked	Unchecked	Unchecked	Unchecked	Unchecked
148	Disagree																													Unchecked	Unchecked	Unchecked	Unchecked	Unchecked	Unchecked	Unchecked	Unchecked	Unchecked	Unchecked	Unchecked	Unchecked	Unchecked	Unchecked	Unchecked	Unchecked	Unchecked	Unchecked	Unchecked	Unchecked
149	Agree	No				Yes		Single (1 baby)	41+	Yes, pregnancy occurred naturally	1	30-34	Common law	Graduate degree (MD, JD, Masters, PhD etc.)	Employed	$150,000+	Suburban (smaller city or region outside an urban area) (population >10,000 to < 1M)		5	9	Pounds (lbs)		157							Unchecked	Unchecked	Unchecked	Unchecked	Unchecked	Unchecked	Unchecked	Unchecked	Unchecked	Unchecked	Unchecked	Unchecked	Unchecked	Unchecked	Unchecked	Unchecked	Unchecked	Unchecked	Unchecked	Unchecked
150	Agree	No				No															Pounds (lbs)		125							Unchecked	Unchecked	Unchecked	Unchecked	Unchecked	Unchecked	Unchecked	Unchecked	Unchecked	Unchecked	Unchecked	Unchecked	Unchecked	Unchecked	Unchecked	Unchecked	Unchecked	Unchecked	Unchecked	Unchecked
151	Agree	Yes	38-41	Single (1 fetus)	Yes, pregnancy occurred naturally	No						30-34	Common law	Bachelor Degree (BA, BSc etc.)	Employed	$60,000 - $90,000	Suburban (smaller city or region outside an urban area) (population >10,000 to < 1M)		5	6	I do not know my weight					Normal weight	11.5-16 kg (25-35 lbs)	Yes	Yes	Unchecked	Unchecked	Unchecked	Unchecked	Unchecked	Unchecked	Unchecked	Unchecked	Unchecked	Unchecked	Unchecked	Unchecked	Unchecked	Unchecked	Checked	Checked	Checked	Checked	Unchecked	Unchecked
152	Agree																													Unchecked	Unchecked	Unchecked	Unchecked	Unchecked	Unchecked	Unchecked	Unchecked	Unchecked	Unchecked	Unchecked	Unchecked	Unchecked	Unchecked	Unchecked	Unchecked	Unchecked	Unchecked	Unchecked	Unchecked
153	Agree	No				Yes		Single (1 baby)	41+	Yes, pregnancy occurred naturally	1	35-39	Married	Bachelor Degree (BA, BSc etc.)	Currently unemployed	$90,000 - $120,000	Suburban (smaller city or region outside an urban area) (population >10,000 to < 1M)		5	5	Pounds (lbs)		130							Unchecked	Unchecked	Unchecked	Unchecked	Unchecked	Unchecked	Unchecked	Unchecked	Unchecked	Unchecked	Unchecked	Unchecked	Unchecked	Unchecked	Unchecked	Unchecked	Unchecked	Unchecked	Unchecked	Unchecked
154	Agree	No				Yes		Single (1 baby)	38-41	Yes, pregnancy occurred naturally	2	24-29	Common law	Bachelor Degree (BA, BSc etc.)	Currently unemployed	$30,000 - $60,000	Rural area (population < 10,000 )		5	1	Pounds (lbs)		120							Unchecked	Unchecked	Unchecked	Unchecked	Unchecked	Unchecked	Unchecked	Unchecked	Unchecked	Unchecked	Unchecked	Unchecked	Unchecked	Unchecked	Unchecked	Unchecked	Unchecked	Unchecked	Unchecked	Unchecked
155	Agree	No				Yes		Single (1 baby)	38-41	Yes, pregnancy occurred naturally	2	30-34	Married	Bachelor Degree (BA, BSc etc.)	Employed	Prefer not to answer	Urban area (large city) (population >1M)		5	5	Pounds (lbs)		185							Unchecked	Unchecked	Unchecked	Unchecked	Unchecked	Unchecked	Unchecked	Unchecked	Unchecked	Unchecked	Unchecked	Unchecked	Unchecked	Unchecked	Unchecked	Unchecked	Unchecked	Unchecked	Unchecked	Unchecked
156	Agree	No				Yes		Single (1 baby)	34-37	Yes, pregnancy occurred naturally	2	30-34	Common law	Bachelor Degree (BA, BSc etc.)	Employed	$90,000 - $120,000	Suburban (smaller city or region outside an urban area) (population >10,000 to < 1M)		5	2	Pounds (lbs)		150							Unchecked	Unchecked	Unchecked	Unchecked	Unchecked	Unchecked	Unchecked	Unchecked	Unchecked	Unchecked	Unchecked	Unchecked	Unchecked	Unchecked	Unchecked	Unchecked	Unchecked	Unchecked	Unchecked	Unchecked
157	Agree	No				Yes		Single (1 baby)	38-41	Yes, pregnancy occurred naturally	1	30-34	Common law	Graduate degree (MD, JD, Masters, PhD etc.)	Employed	$120,000 - $150,000	Urban area (large city) (population >1M)		5	5	Pounds (lbs)		150							Unchecked	Unchecked	Unchecked	Unchecked	Unchecked	Unchecked	Unchecked	Unchecked	Unchecked	Unchecked	Unchecked	Unchecked	Unchecked	Unchecked	Unchecked	Unchecked	Unchecked	Unchecked	Unchecked	Unchecked
158	Agree	No				Yes		Single (1 baby)	38-41	Yes, pregnancy occurred naturally	2	35-39	Common law	Trade Certification or Diploma (Vocational or Apprenticeship)	Employed	$90,000 - $120,000	Suburban (smaller city or region outside an urban area) (population >10,000 to < 1M)		5	7	Pounds (lbs)		228							Unchecked	Unchecked	Unchecked	Unchecked	Unchecked	Unchecked	Unchecked	Unchecked	Unchecked	Unchecked	Unchecked	Unchecked	Unchecked	Unchecked	Unchecked	Unchecked	Unchecked	Unchecked	Unchecked	Unchecked
159	Agree	No				Yes		Single (1 baby)	38-41	Yes, pregnancy occurred naturally	1	35-39	Common law	Graduate degree (MD, JD, Masters, PhD etc.)	Self-employed	$60,000 - $90,000	Urban area (large city) (population >1M)	165			Kilograms (kg)	52								Unchecked	Unchecked	Unchecked	Unchecked	Unchecked	Unchecked	Unchecked	Unchecked	Unchecked	Unchecked	Unchecked	Unchecked	Unchecked	Unchecked	Unchecked	Unchecked	Unchecked	Unchecked	Unchecked	Unchecked
160	Agree	No				Yes		Single (1 baby)	41+	Yes, pregnancy occurred due to fertility treatment	1	35-39	Married	Bachelor Degree (BA, BSc etc.)	Employed	Prefer not to answer	Urban area (large city) (population >1M)		5	10	Pounds (lbs)		177							Unchecked	Unchecked	Unchecked	Unchecked	Unchecked	Unchecked	Unchecked	Unchecked	Unchecked	Unchecked	Unchecked	Unchecked	Unchecked	Unchecked	Unchecked	Unchecked	Unchecked	Unchecked	Unchecked	Unchecked
161	Agree	Yes	Less than 24 weeks	Don't know	Yes, pregnancy occurred naturally	No						30-34	Common law	Bachelor Degree (BA, BSc etc.)	Employed	$150,000+	Urban area (large city) (population >1M)													Unchecked	Unchecked	Unchecked	Unchecked	Unchecked	Unchecked	Unchecked	Unchecked	Unchecked	Unchecked	Unchecked	Unchecked	Unchecked	Unchecked	Unchecked	Unchecked	Unchecked	Unchecked	Unchecked	Unchecked
162	Agree	No				Yes		Triplets (3 babies)	30-33	Yes, pregnancy occurred naturally	4	35-39	Married	Graduate degree (MD, JD, Masters, PhD etc.)	Employed	$150,000+	Suburban (smaller city or region outside an urban area) (population >10,000 to < 1M)		5	4	Pounds (lbs)		190							Unchecked	Unchecked	Unchecked	Unchecked	Unchecked	Unchecked	Unchecked	Unchecked	Unchecked	Unchecked	Unchecked	Unchecked	Unchecked	Unchecked	Unchecked	Unchecked	Unchecked	Unchecked	Unchecked	Unchecked
163	Agree																													Unchecked	Unchecked	Unchecked	Unchecked	Unchecked	Unchecked	Unchecked	Unchecked	Unchecked	Unchecked	Unchecked	Unchecked	Unchecked	Unchecked	Unchecked	Unchecked	Unchecked	Unchecked	Unchecked	Unchecked
164	Agree	No				Yes		Single (1 baby)	41+	Yes, pregnancy occurred naturally	2	30-34	Common law	Bachelor Degree (BA, BSc etc.)	Employed	$90,000 - $120,000	Urban area (large city) (population >1M)		5	4	Pounds (lbs)		145							Unchecked	Unchecked	Unchecked	Unchecked	Unchecked	Unchecked	Unchecked	Unchecked	Unchecked	Unchecked	Unchecked	Unchecked	Unchecked	Unchecked	Unchecked	Unchecked	Unchecked	Unchecked	Unchecked	Unchecked
165	Agree	No				Yes		Single (1 baby)	38-41	Yes, pregnancy occurred naturally	2	30-34	Married	Bachelor Degree (BA, BSc etc.)	Employed	$150,000+	Suburban (smaller city or region outside an urban area) (population >10,000 to < 1M)		5	2	Pounds (lbs)		140							Unchecked	Unchecked	Unchecked	Unchecked	Unchecked	Unchecked	Unchecked	Unchecked	Unchecked	Unchecked	Unchecked	Unchecked	Unchecked	Unchecked	Unchecked	Unchecked	Unchecked	Unchecked	Unchecked	Unchecked
166	Agree	No				Yes		Single (1 baby)	41+	Yes, pregnancy occurred naturally	1	35-39	Married	Bachelor Degree (BA, BSc etc.)	Employed	$90,000 - $120,000	Suburban (smaller city or region outside an urban area) (population >10,000 to < 1M)		5	9	Pounds (lbs)		200							Unchecked	Unchecked	Unchecked	Unchecked	Unchecked	Unchecked	Unchecked	Unchecked	Unchecked	Unchecked	Unchecked	Unchecked	Unchecked	Unchecked	Unchecked	Unchecked	Unchecked	Unchecked	Unchecked	Unchecked
167	Agree	Yes	Less than 24 weeks	Single (1 fetus)	Yes, pregnancy occurred naturally	Yes		Single (1 baby)	38-41	Yes, pregnancy occurred naturally	1	30-34	Common law	Graduate degree (MD, JD, Masters, PhD etc.)	Employed	$90,000 - $120,000	Suburban (smaller city or region outside an urban area) (population >10,000 to < 1M)		5	8	Pounds (lbs)		145		135	Normal weight	11.5-16 kg (25-35 lbs)	No	No	Unchecked	Unchecked	Checked	Unchecked	Unchecked	Checked	Unchecked	Unchecked	Unchecked	Unchecked	Unchecked	Unchecked	Unchecked	Unchecked	Unchecked	Unchecked	Unchecked	Unchecked	Unchecked	Unchecked
168	Agree	Yes	25-29	Single (1 fetus)	Yes, pregnancy occurred naturally	Yes		Single (1 baby)	38-41	Yes, pregnancy occurred naturally	2	30-34	Married	Graduate degree (MD, JD, Masters, PhD etc.)	Employed	$150,000+	Urban area (large city) (population >1M)		5	4	Pounds (lbs)		170		130	Normal weight	11.5-16 kg (25-35 lbs)	Yes	No	Unchecked	Unchecked	Checked	Checked	Checked	Unchecked	Unchecked	Unchecked	Unchecked	Unchecked	Unchecked	Unchecked	Unchecked	Unchecked	Unchecked	Unchecked	Unchecked	Unchecked	Unchecked	Unchecked
169	Agree	No				Yes		Single (1 baby)	38-41	Yes, pregnancy occurred naturally	1	40-44	Common law	Graduate degree (MD, JD, Masters, PhD etc.)	Currently unemployed	$90,000 - $120,000	Urban area (large city) (population >1M)	167			Kilograms (kg)	75								Unchecked	Unchecked	Unchecked	Unchecked	Unchecked	Unchecked	Unchecked	Unchecked	Unchecked	Unchecked	Unchecked	Unchecked	Unchecked	Unchecked	Unchecked	Unchecked	Unchecked	Unchecked	Unchecked	Unchecked
170	Agree																													Unchecked	Unchecked	Unchecked	Unchecked	Unchecked	Unchecked	Unchecked	Unchecked	Unchecked	Unchecked	Unchecked	Unchecked	Unchecked	Unchecked	Unchecked	Unchecked	Unchecked	Unchecked	Unchecked	Unchecked
171	Agree																													Unchecked	Unchecked	Unchecked	Unchecked	Unchecked	Unchecked	Unchecked	Unchecked	Unchecked	Unchecked	Unchecked	Unchecked	Unchecked	Unchecked	Unchecked	Unchecked	Unchecked	Unchecked	Unchecked	Unchecked
172	Agree	Yes	Less than 24 weeks	Single (1 fetus)	Yes, pregnancy occurred naturally	Yes		Single (1 baby)	38-41	Yes, pregnancy occurred naturally	1	35-39	Common law	Bachelor Degree (BA, BSc etc.)	Employed	$120,000 - $150,000	Suburban (smaller city or region outside an urban area) (population >10,000 to < 1M)	165			Pounds (lbs)		143		129	Normal weight	11.5-16 kg (25-35 lbs)	No	No	Unchecked	Unchecked	Checked	Checked	Unchecked	Unchecked	Unchecked	Unchecked	Unchecked	Checked	Unchecked	Unchecked	Unchecked	Unchecked	Unchecked	Unchecked	Unchecked	Unchecked	Unchecked	Unchecked
173	Agree	No				Yes		Single (1 baby)	38-41	Yes, pregnancy occurred naturally	1	30-34	Common law	Bachelor Degree (BA, BSc etc.)	Employed	$60,000 - $90,000	Suburban (smaller city or region outside an urban area) (population >10,000 to < 1M)		5	4	Pounds (lbs)		126							Unchecked	Unchecked	Unchecked	Unchecked	Unchecked	Unchecked	Unchecked	Unchecked	Unchecked	Unchecked	Unchecked	Unchecked	Unchecked	Unchecked	Unchecked	Unchecked	Unchecked	Unchecked	Unchecked	Unchecked
174	Agree																													Unchecked	Unchecked	Unchecked	Unchecked	Unchecked	Unchecked	Unchecked	Unchecked	Unchecked	Unchecked	Unchecked	Unchecked	Unchecked	Unchecked	Unchecked	Unchecked	Unchecked	Unchecked	Unchecked	Unchecked
175	Agree	No				Yes		Single (1 baby)	38-41	Yes, pregnancy occurred naturally	3	40-44	Married	Bachelor Degree (BA, BSc etc.)	Employed	$90,000 - $120,000	Suburban (smaller city or region outside an urban area) (population >10,000 to < 1M)	162			Pounds (lbs)		135							Unchecked	Unchecked	Unchecked	Unchecked	Unchecked	Unchecked	Unchecked	Unchecked	Unchecked	Unchecked	Unchecked	Unchecked	Unchecked	Unchecked	Unchecked	Unchecked	Unchecked	Unchecked	Unchecked	Unchecked
176	Agree	No				Yes		Single (1 baby)	38-41	Yes, pregnancy occurred naturally	1	30-34	Common law	Bachelor Degree (BA, BSc etc.)	Employed	$90,000 - $120,000	Urban area (large city) (population >1M)		5	5	Pounds (lbs)		160							Unchecked	Unchecked	Unchecked	Unchecked	Unchecked	Unchecked	Unchecked	Unchecked	Unchecked	Unchecked	Unchecked	Unchecked	Unchecked	Unchecked	Unchecked	Unchecked	Unchecked	Unchecked	Unchecked	Unchecked
177	Agree																													Unchecked	Unchecked	Unchecked	Unchecked	Unchecked	Unchecked	Unchecked	Unchecked	Unchecked	Unchecked	Unchecked	Unchecked	Unchecked	Unchecked	Unchecked	Unchecked	Unchecked	Unchecked	Unchecked	Unchecked
178	Agree	No				Yes		Single (1 baby)	38-41	Yes, pregnancy occurred naturally	2	40-44	Married	Bachelor Degree (BA, BSc etc.)	Employed	$150,000+	Suburban (smaller city or region outside an urban area) (population >10,000 to < 1M)													Unchecked	Unchecked	Unchecked	Unchecked	Unchecked	Unchecked	Unchecked	Unchecked	Unchecked	Unchecked	Unchecked	Unchecked	Unchecked	Unchecked	Unchecked	Unchecked	Unchecked	Unchecked	Unchecked	Unchecked
179	Agree	No				Yes		Single (1 baby)	38-41	Yes, pregnancy occurred naturally	2	40-44	Married	Bachelor Degree (BA, BSc etc.)	Employed	$150,000+	Suburban (smaller city or region outside an urban area) (population >10,000 to < 1M)		5	2	Pounds (lbs)		226							Unchecked	Unchecked	Unchecked	Unchecked	Unchecked	Unchecked	Unchecked	Unchecked	Unchecked	Unchecked	Unchecked	Unchecked	Unchecked	Unchecked	Unchecked	Unchecked	Unchecked	Unchecked	Unchecked	Unchecked
180	Agree	No				Yes		Single (1 baby)	41+	Yes, pregnancy occurred naturally	1	35-39	Married	Graduate degree (MD, JD, Masters, PhD etc.)	Employed	$120,000 - $150,000	Urban area (large city) (population >1M)	170			Pounds (lbs)		158							Unchecked	Unchecked	Unchecked	Unchecked	Unchecked	Unchecked	Unchecked	Unchecked	Unchecked	Unchecked	Unchecked	Unchecked	Unchecked	Unchecked	Unchecked	Unchecked	Unchecked	Unchecked	Unchecked	Unchecked
181	Agree	No				Yes		Single (1 baby)	38-41	Yes, pregnancy occurred naturally	2	40-44	Married	Graduate degree (MD, JD, Masters, PhD etc.)	Employed	$90,000 - $120,000	Suburban (smaller city or region outside an urban area) (population >10,000 to < 1M)		5	1	Pounds (lbs)		220							Unchecked	Unchecked	Unchecked	Unchecked	Unchecked	Unchecked	Unchecked	Unchecked	Unchecked	Unchecked	Unchecked	Unchecked	Unchecked	Unchecked	Unchecked	Unchecked	Unchecked	Unchecked	Unchecked	Unchecked
182	Agree	No				Yes		Single (1 baby)	34-37	Yes, pregnancy occurred naturally	1	35-39	Common law	Graduate degree (MD, JD, Masters, PhD etc.)	Employed	$150,000+	Suburban (smaller city or region outside an urban area) (population >10,000 to < 1M)		5	3	Pounds (lbs)		150							Unchecked	Unchecked	Unchecked	Unchecked	Unchecked	Unchecked	Unchecked	Unchecked	Unchecked	Unchecked	Unchecked	Unchecked	Unchecked	Unchecked	Unchecked	Unchecked	Unchecked	Unchecked	Unchecked	Unchecked
183	Agree	No				Yes		Single (1 baby)	38-41	Yes, pregnancy occurred naturally	1	24-29	Married	Bachelor Degree (BA, BSc etc.)	Employed	$90,000 - $120,000	Suburban (smaller city or region outside an urban area) (population >10,000 to < 1M)		5	6	Pounds (lbs)		160							Unchecked	Unchecked	Unchecked	Unchecked	Unchecked	Unchecked	Unchecked	Unchecked	Unchecked	Unchecked	Unchecked	Unchecked	Unchecked	Unchecked	Unchecked	Unchecked	Unchecked	Unchecked	Unchecked	Unchecked
184	Agree	No				Yes		Single (1 baby)	38-41	Yes, pregnancy occurred due to fertility treatment	2	35-39	Married	Graduate degree (MD, JD, Masters, PhD etc.)	Employed	$120,000 - $150,000	Suburban (smaller city or region outside an urban area) (population >10,000 to < 1M)		5	10	Pounds (lbs)		132							Unchecked	Unchecked	Unchecked	Unchecked	Unchecked	Unchecked	Unchecked	Unchecked	Unchecked	Unchecked	Unchecked	Unchecked	Unchecked	Unchecked	Unchecked	Unchecked	Unchecked	Unchecked	Unchecked	Unchecked
185	Agree	No				Yes		Single (1 baby)	38-41	Yes, pregnancy occurred naturally	2	35-39	Married	Graduate degree (MD, JD, Masters, PhD etc.)	Employed	$120,000 - $150,000	Suburban (smaller city or region outside an urban area) (population >10,000 to < 1M)		5	7	Pounds (lbs)		154							Unchecked	Unchecked	Unchecked	Unchecked	Unchecked	Unchecked	Unchecked	Unchecked	Unchecked	Unchecked	Unchecked	Unchecked	Unchecked	Unchecked	Unchecked	Unchecked	Unchecked	Unchecked	Unchecked	Unchecked
186																														Unchecked	Unchecked	Unchecked	Unchecked	Unchecked	Unchecked	Unchecked	Unchecked	Unchecked	Unchecked	Unchecked	Unchecked	Unchecked	Unchecked	Unchecked	Unchecked	Unchecked	Unchecked	Unchecked	Unchecked
187	Agree	No				Yes		Single (1 baby)	38-41	Yes, pregnancy occurred due to fertility treatment	1	40-44	Common law	Graduate degree (MD, JD, Masters, PhD etc.)	Employed	$120,000 - $150,000	Urban area (large city) (population >1M)		5	5	Pounds (lbs)		160							Unchecked	Unchecked	Unchecked	Unchecked	Unchecked	Unchecked	Unchecked	Unchecked	Unchecked	Unchecked	Unchecked	Unchecked	Unchecked	Unchecked	Unchecked	Unchecked	Unchecked	Unchecked	Unchecked	Unchecked
188	Agree	No				Yes		Single (1 baby)	38-41	Yes, pregnancy occurred due to fertility treatment	2	35-39	Married	Graduate degree (MD, JD, Masters, PhD etc.)	Employed	$90,000 - $120,000	Suburban (smaller city or region outside an urban area) (population >10,000 to < 1M)	182			Pounds (lbs)		135							Unchecked	Unchecked	Unchecked	Unchecked	Unchecked	Unchecked	Unchecked	Unchecked	Unchecked	Unchecked	Unchecked	Unchecked	Unchecked	Unchecked	Unchecked	Unchecked	Unchecked	Unchecked	Unchecked	Unchecked
189	Agree	No				Yes		Single (1 baby)	41+	Yes, pregnancy occurred naturally	2	30-34	Married	Graduate degree (MD, JD, Masters, PhD etc.)	Employed	$150,000+	Urban area (large city) (population >1M)		5	5	Pounds (lbs)		142							Unchecked	Unchecked	Unchecked	Unchecked	Unchecked	Unchecked	Unchecked	Unchecked	Unchecked	Unchecked	Unchecked	Unchecked	Unchecked	Unchecked	Unchecked	Unchecked	Unchecked	Unchecked	Unchecked	Unchecked
190	Agree	Yes	30-33	Single (1 fetus)	Yes, pregnancy occurred naturally	No						24-29	Married	Bachelor Degree (BA, BSc etc.)	Employed	$90,000 - $120,000	Suburban (smaller city or region outside an urban area) (population >10,000 to < 1M)		5	1	Pounds (lbs)		168		145	Overweight	11.5-16 kg (25-35 lbs)	Yes	No	Unchecked	Unchecked	Checked	Checked	Checked	Checked	Unchecked	Unchecked	Checked	Checked	Checked	Unchecked	Unchecked	Unchecked	Unchecked	Unchecked	Unchecked	Unchecked	Unchecked	Unchecked
191	Agree	No				Yes		Single (1 baby)	38-41	Yes, pregnancy occurred naturally	2	35-39	Married	Non-University Certificate or Diploma (Community College, CEGEP)	Employed	$120,000 - $150,000	Rural area (population < 10,000 )		5	6	Pounds (lbs)		155							Unchecked	Unchecked	Unchecked	Unchecked	Unchecked	Unchecked	Unchecked	Unchecked	Unchecked	Unchecked	Unchecked	Unchecked	Unchecked	Unchecked	Unchecked	Unchecked	Unchecked	Unchecked	Unchecked	Unchecked
192	Agree	No				Yes		Single (1 baby)	38-41	Yes, pregnancy occurred naturally	2	30-34	Married	Graduate degree (MD, JD, Masters, PhD etc.)	Self-employed	$150,000+	Suburban (smaller city or region outside an urban area) (population >10,000 to < 1M)	168			Pounds (lbs)		106							Unchecked	Unchecked	Unchecked	Unchecked	Unchecked	Unchecked	Unchecked	Unchecked	Unchecked	Unchecked	Unchecked	Unchecked	Unchecked	Unchecked	Unchecked	Unchecked	Unchecked	Unchecked	Unchecked	Unchecked
193	Agree																													Unchecked	Unchecked	Unchecked	Unchecked	Unchecked	Unchecked	Unchecked	Unchecked	Unchecked	Unchecked	Unchecked	Unchecked	Unchecked	Unchecked	Unchecked	Unchecked	Unchecked	Unchecked	Unchecked	Unchecked
194	Agree	Yes	25-29	Single (1 fetus)	Yes, pregnancy occurred due to fertility treatment	No						35-39	Single	Bachelor Degree (BA, BSc etc.)	Employed	$60,000 - $90,000	Suburban (smaller city or region outside an urban area) (population >10,000 to < 1M)		5	7	Pounds (lbs)		167		153	Normal weight	7-11.5 kg (15-25 lbs)	Yes	Yes	Unchecked	Unchecked	Unchecked	Unchecked	Unchecked	Unchecked	Unchecked	Unchecked	Unchecked	Unchecked	Unchecked	Unchecked	Unchecked	Unchecked	Checked	Checked	Unchecked	Checked	Unchecked	Unchecked
195	Agree	No				Yes		Single (1 baby)	38-41	Yes, pregnancy occurred naturally	1	24-29	Married	Non-University Certificate or Diploma (Community College, CEGEP)	Employed	$120,000 - $150,000	Urban area (large city) (population >1M)		5	8	Pounds (lbs)		150							Unchecked	Unchecked	Unchecked	Unchecked	Unchecked	Unchecked	Unchecked	Unchecked	Unchecked	Unchecked	Unchecked	Unchecked	Unchecked	Unchecked	Unchecked	Unchecked	Unchecked	Unchecked	Unchecked	Unchecked
196	Agree	No				Yes		Single (1 baby)	38-41	Yes, pregnancy occurred naturally	1	40-44	Married	Graduate degree (MD, JD, Masters, PhD etc.)	Employed	$150,000+	Rural area (population < 10,000 )		5	7	Pounds (lbs)		175							Unchecked	Unchecked	Unchecked	Unchecked	Unchecked	Unchecked	Unchecked	Unchecked	Unchecked	Unchecked	Unchecked	Unchecked	Unchecked	Unchecked	Unchecked	Unchecked	Unchecked	Unchecked	Unchecked	Unchecked
197	Agree																													Unchecked	Unchecked	Unchecked	Unchecked	Unchecked	Unchecked	Unchecked	Unchecked	Unchecked	Unchecked	Unchecked	Unchecked	Unchecked	Unchecked	Unchecked	Unchecked	Unchecked	Unchecked	Unchecked	Unchecked
198	Agree	No				Yes		Single (1 baby)	34-37	Yes, pregnancy occurred naturally	2	40-44	Common law	Some Post-Secondary Education	Currently unemployed	$150,000+	Urban area (large city) (population >1M)	165			Pounds (lbs)		170							Unchecked	Unchecked	Unchecked	Unchecked	Unchecked	Unchecked	Unchecked	Unchecked	Unchecked	Unchecked	Unchecked	Unchecked	Unchecked	Unchecked	Unchecked	Unchecked	Unchecked	Unchecked	Unchecked	Unchecked
199	Agree	Yes	30-33	Single (1 fetus)	No, pregnancy was not planned	No						30-34	Married	Graduate degree (MD, JD, Masters, PhD etc.)	Employed	$60,000 - $90,000	Suburban (smaller city or region outside an urban area) (population >10,000 to < 1M)		5	8	Pounds (lbs)		200		180	Overweight	7-11.5 kg (15-25 lbs)	Yes	No	Checked	Unchecked	Checked	Unchecked	Unchecked	Unchecked	Unchecked	Unchecked	Unchecked	Unchecked	Unchecked	Unchecked	Unchecked	Unchecked	Unchecked	Unchecked	Unchecked	Unchecked	Unchecked	Unchecked
200	Agree	No				Yes		Single (1 baby)	41+	Yes, pregnancy occurred naturally		24-29	Married	Graduate degree (MD, JD, Masters, PhD etc.)	Employed	$60,000 - $90,000	Suburban (smaller city or region outside an urban area) (population >10,000 to < 1M)		5	8	Pounds (lbs)		133							Unchecked	Unchecked	Unchecked	Unchecked	Unchecked	Unchecked	Unchecked	Unchecked	Unchecked	Unchecked	Unchecked	Unchecked	Unchecked	Unchecked	Unchecked	Unchecked	Unchecked	Unchecked	Unchecked	Unchecked
201	Agree	No				Yes		Single (1 baby)	38-41	Yes, pregnancy occurred naturally	2	35-39	Married	Bachelor Degree (BA, BSc etc.)	Employed	$120,000 - $150,000	Suburban (smaller city or region outside an urban area) (population >10,000 to < 1M)		5	8	Pounds (lbs)		150							Unchecked	Unchecked	Unchecked	Unchecked	Unchecked	Unchecked	Unchecked	Unchecked	Unchecked	Unchecked	Unchecked	Unchecked	Unchecked	Unchecked	Unchecked	Unchecked	Unchecked	Unchecked	Unchecked	Unchecked
202	Agree	Yes	25-29	Single (1 fetus)	No, pregnancy was not planned	Yes		Single (1 baby)	38-41	Yes, pregnancy occurred naturally	2	24-29	Common law	Bachelor Degree (BA, BSc etc.)	Currently unemployed	$60,000 - $90,000	Suburban (smaller city or region outside an urban area) (population >10,000 to < 1M)		5	6	Pounds (lbs)		157		135	Normal weight	11.5-16 kg (25-35 lbs)	Yes	No	Unchecked	Unchecked	Checked	Unchecked	Checked	Checked	Unchecked	Unchecked	Unchecked	Unchecked	Unchecked	Unchecked	Unchecked	Unchecked	Unchecked	Unchecked	Unchecked	Unchecked	Unchecked	Unchecked
203	Agree	Yes	Less than 24 weeks	Single (1 fetus)	Yes, pregnancy occurred naturally	Yes		Single (1 baby)	41+	Yes, pregnancy occurred naturally	1	30-34	Married	Bachelor Degree (BA, BSc etc.)	Employed	$120,000 - $150,000	Urban area (large city) (population >1M)		5	3	Pounds (lbs)		240		230	Overweight	5-9 kg (11- 20 lbs)	Yes	No	Unchecked	Unchecked	Checked	Checked	Checked	Unchecked	Unchecked	Unchecked	Unchecked	Unchecked	Unchecked	Unchecked	Unchecked	Unchecked	Unchecked	Unchecked	Unchecked	Unchecked	Unchecked	Unchecked
204	Agree	No				Yes		Single (1 baby)	38-41	Yes, pregnancy occurred naturally	2	35-39	Married	Graduate degree (MD, JD, Masters, PhD etc.)	Employed	$150,000+	Urban area (large city) (population >1M)		5	10	Pounds (lbs)		185							Unchecked	Unchecked	Unchecked	Unchecked	Unchecked	Unchecked	Unchecked	Unchecked	Unchecked	Unchecked	Unchecked	Unchecked	Unchecked	Unchecked	Unchecked	Unchecked	Unchecked	Unchecked	Unchecked	Unchecked
205	Agree																													Unchecked	Unchecked	Unchecked	Unchecked	Unchecked	Unchecked	Unchecked	Unchecked	Unchecked	Unchecked	Unchecked	Unchecked	Unchecked	Unchecked	Unchecked	Unchecked	Unchecked	Unchecked	Unchecked	Unchecked
206	Agree	No				Yes		Single (1 baby)	41+	Yes, pregnancy occurred naturally	1	45-49	Married	Graduate degree (MD, JD, Masters, PhD etc.)	Employed	Prefer not to answer	Urban area (large city) (population >1M)		5	5	Pounds (lbs)		125							Unchecked	Unchecked	Unchecked	Unchecked	Unchecked	Unchecked	Unchecked	Unchecked	Unchecked	Unchecked	Unchecked	Unchecked	Unchecked	Unchecked	Unchecked	Unchecked	Unchecked	Unchecked	Unchecked	Unchecked
207	Agree	No				Yes		Single (1 baby)	38-41	Yes, pregnancy occurred naturally	2	30-34	Married	Bachelor Degree (BA, BSc etc.)	Employed	$60,000 - $90,000	Rural area (population < 10,000 )		5	6	Pounds (lbs)		135							Unchecked	Unchecked	Unchecked	Unchecked	Unchecked	Unchecked	Unchecked	Unchecked	Unchecked	Unchecked	Unchecked	Unchecked	Unchecked	Unchecked	Unchecked	Unchecked	Unchecked	Unchecked	Unchecked	Unchecked
208	Agree	No				Yes		Single (1 baby)	38-41	Yes, pregnancy occurred naturally	1	35-39	Married	Bachelor Degree (BA, BSc etc.)	Student	Less than $30,000	Urban area (large city) (population >1M)		5	5	Pounds (lbs)		220							Unchecked	Unchecked	Unchecked	Unchecked	Unchecked	Unchecked	Unchecked	Unchecked	Unchecked	Unchecked	Unchecked	Unchecked	Unchecked	Unchecked	Unchecked	Unchecked	Unchecked	Unchecked	Unchecked	Unchecked
209	Agree	No				Yes		Single (1 baby)	38-41	Yes, pregnancy occurred naturally	2	40-44	Married	Graduate degree (MD, JD, Masters, PhD etc.)	Employed	$150,000+	Suburban (smaller city or region outside an urban area) (population >10,000 to < 1M)		5	10	Pounds (lbs)		135							Unchecked	Unchecked	Unchecked	Unchecked	Unchecked	Unchecked	Unchecked	Unchecked	Unchecked	Unchecked	Unchecked	Unchecked	Unchecked	Unchecked	Unchecked	Unchecked	Unchecked	Unchecked	Unchecked	Unchecked
210	Agree	No				Yes		Single (1 baby)	34-37	Yes, pregnancy occurred naturally	1	30-34	Common law	Graduate degree (MD, JD, Masters, PhD etc.)	Employed	$60,000 - $90,000	Suburban (smaller city or region outside an urban area) (population >10,000 to < 1M)		5	5	Pounds (lbs)		160							Unchecked	Unchecked	Unchecked	Unchecked	Unchecked	Unchecked	Unchecked	Unchecked	Unchecked	Unchecked	Unchecked	Unchecked	Unchecked	Unchecked	Unchecked	Unchecked	Unchecked	Unchecked	Unchecked	Unchecked
211	Agree	No				Yes		Single (1 baby)	34-37	Yes, pregnancy occurred naturally	1	35-39	Married	Graduate degree (MD, JD, Masters, PhD etc.)	Employed	$150,000+	Urban area (large city) (population >1M)		5	9	Pounds (lbs)		139							Unchecked	Unchecked	Unchecked	Unchecked	Unchecked	Unchecked	Unchecked	Unchecked	Unchecked	Unchecked	Unchecked	Unchecked	Unchecked	Unchecked	Unchecked	Unchecked	Unchecked	Unchecked	Unchecked	Unchecked
212	Agree	No				Yes		Single (1 baby)	38-41	Yes, pregnancy occurred naturally	2	30-34	Married		Employed	$120,000 - $150,000	Suburban (smaller city or region outside an urban area) (population >10,000 to < 1M)		5	2	Pounds (lbs)		112							Unchecked	Unchecked	Unchecked	Unchecked	Unchecked	Unchecked	Unchecked	Unchecked	Unchecked	Unchecked	Unchecked	Unchecked	Unchecked	Unchecked	Unchecked	Unchecked	Unchecked	Unchecked	Unchecked	Unchecked
213	Agree	No				Yes		Single (1 baby)	38-41	Yes, pregnancy occurred naturally	1	40-44	Married	Bachelor Degree (BA, BSc etc.)	Employed	$150,000+	Rural area (population < 10,000 )		5	7	Pounds (lbs)		160							Unchecked	Unchecked	Unchecked	Unchecked	Unchecked	Unchecked	Unchecked	Unchecked	Unchecked	Unchecked	Unchecked	Unchecked	Unchecked	Unchecked	Unchecked	Unchecked	Unchecked	Unchecked	Unchecked	Unchecked
214	Agree																													Unchecked	Unchecked	Unchecked	Unchecked	Unchecked	Unchecked	Unchecked	Unchecked	Unchecked	Unchecked	Unchecked	Unchecked	Unchecked	Unchecked	Unchecked	Unchecked	Unchecked	Unchecked	Unchecked	Unchecked
215	Agree	Yes	25-29	Single (1 fetus)	Yes, pregnancy occurred naturally	Yes		Single (1 baby)	38-41	Yes, pregnancy occurred naturally	1	30-34	Married	Bachelor Degree (BA, BSc etc.)	Employed	Prefer not to answer	Suburban (smaller city or region outside an urban area) (population >10,000 to < 1M)		5	4	Pounds (lbs)		250		250	Obese	Less than 5 kg (11 lbs)	Yes	No	Unchecked	Unchecked	Checked	Unchecked	Checked	Checked	Unchecked	Unchecked	Unchecked	Checked	Unchecked	Unchecked	Unchecked	Unchecked	Unchecked	Unchecked	Unchecked	Unchecked	Unchecked	Unchecked
216	Agree																													Unchecked	Unchecked	Unchecked	Unchecked	Unchecked	Unchecked	Unchecked	Unchecked	Unchecked	Unchecked	Unchecked	Unchecked	Unchecked	Unchecked	Unchecked	Unchecked	Unchecked	Unchecked	Unchecked	Unchecked
217	Agree	No				Yes		Single (1 baby)	38-41	Yes, pregnancy occurred naturally	1	24-29	Married	Bachelor Degree (BA, BSc etc.)	Employed	$120,000 - $150,000	Suburban (smaller city or region outside an urban area) (population >10,000 to < 1M)		5	7	Pounds (lbs)		170							Unchecked	Unchecked	Unchecked	Unchecked	Unchecked	Unchecked	Unchecked	Unchecked	Unchecked	Unchecked	Unchecked	Unchecked	Unchecked	Unchecked	Unchecked	Unchecked	Unchecked	Unchecked	Unchecked	Unchecked
218	Agree																													Unchecked	Unchecked	Unchecked	Unchecked	Unchecked	Unchecked	Unchecked	Unchecked	Unchecked	Unchecked	Unchecked	Unchecked	Unchecked	Unchecked	Unchecked	Unchecked	Unchecked	Unchecked	Unchecked	Unchecked
219	Agree	No				Yes		Single (1 baby)	38-41	Yes, pregnancy occurred naturally	2	30-34	Married	Graduate degree (MD, JD, Masters, PhD etc.)	Employed	$60,000 - $90,000	Suburban (smaller city or region outside an urban area) (population >10,000 to < 1M)		5	5	Pounds (lbs)		159							Unchecked	Unchecked	Unchecked	Unchecked	Unchecked	Unchecked	Unchecked	Unchecked	Unchecked	Unchecked	Unchecked	Unchecked	Unchecked	Unchecked	Unchecked	Unchecked	Unchecked	Unchecked	Unchecked	Unchecked
220	Agree	No				Yes		Single (1 baby)	38-41	Yes, pregnancy occurred naturally	2	24-29	Married	Bachelor Degree (BA, BSc etc.)	Employed	$60,000 - $90,000	Rural area (population < 10,000 )		5	4	Pounds (lbs)		185							Unchecked	Unchecked	Unchecked	Unchecked	Unchecked	Unchecked	Unchecked	Unchecked	Unchecked	Unchecked	Unchecked	Unchecked	Unchecked	Unchecked	Unchecked	Unchecked	Unchecked	Unchecked	Unchecked	Unchecked
221	Agree	No				Yes		Single (1 baby)	38-41	Yes, pregnancy occurred naturally	2	30-34	Married	Bachelor Degree (BA, BSc etc.)	Employed	$60,000 - $90,000	Suburban (smaller city or region outside an urban area) (population >10,000 to < 1M)		5	6	Pounds (lbs)		159							Unchecked	Unchecked	Unchecked	Unchecked	Unchecked	Unchecked	Unchecked	Unchecked	Unchecked	Unchecked	Unchecked	Unchecked	Unchecked	Unchecked	Unchecked	Unchecked	Unchecked	Unchecked	Unchecked	Unchecked
222	Agree	No				Yes		Single (1 baby)	38-41	Yes, pregnancy occurred naturally	2	30-34	Married	Bachelor Degree (BA, BSc etc.)	Employed	$120,000 - $150,000	Rural area (population < 10,000 )		5	6	Pounds (lbs)		180							Unchecked	Unchecked	Unchecked	Unchecked	Unchecked	Unchecked	Unchecked	Unchecked	Unchecked	Unchecked	Unchecked	Unchecked	Unchecked	Unchecked	Unchecked	Unchecked	Unchecked	Unchecked	Unchecked	Unchecked
223	Agree	Yes	30-33	Single (1 fetus)	Yes, pregnancy occurred naturally	Yes		Single (1 baby)	41+	Yes, pregnancy occurred naturally	1	30-34	Married	Non-University Certificate or Diploma (Community College, CEGEP)	Employed	$90,000 - $120,000	Suburban (smaller city or region outside an urban area) (population >10,000 to < 1M)		5	3	Pounds (lbs)		174		150	Overweight	11.5-16 kg (25-35 lbs)	Yes	No	Unchecked	Unchecked	Checked	Checked	Unchecked	Checked	Unchecked	Unchecked	Unchecked	Unchecked	Unchecked	Unchecked	Unchecked	Unchecked	Unchecked	Unchecked	Unchecked	Unchecked	Unchecked	Unchecked
224	Agree	No				Yes		Single (1 baby)	38-41	Yes, pregnancy occurred naturally	2	30-34	Common law	Bachelor Degree (BA, BSc etc.)	Employed	$90,000 - $120,000	Suburban (smaller city or region outside an urban area) (population >10,000 to < 1M)		5	6	Pounds (lbs)		175							Unchecked	Unchecked	Unchecked	Unchecked	Unchecked	Unchecked	Unchecked	Unchecked	Unchecked	Unchecked	Unchecked	Unchecked	Unchecked	Unchecked	Unchecked	Unchecked	Unchecked	Unchecked	Unchecked	Unchecked
225	Agree	No				Yes		Twins (2 babies)	34-37	Yes, pregnancy occurred due to fertility treatment	2	35-39	Married	Bachelor Degree (BA, BSc etc.)	Employed	$30,000 - $60,000	Rural area (population < 10,000 )		6	2	Pounds (lbs)		275							Unchecked	Unchecked	Unchecked	Unchecked	Unchecked	Unchecked	Unchecked	Unchecked	Unchecked	Unchecked	Unchecked	Unchecked	Unchecked	Unchecked	Unchecked	Unchecked	Unchecked	Unchecked	Unchecked	Unchecked
226	Agree	No				Yes		Single (1 baby)	38-41	Yes, pregnancy occurred naturally	2	30-34	Married	Bachelor Degree (BA, BSc etc.)	Employed	$150,000+	Rural area (population < 10,000 )		5	3	Pounds (lbs)		142							Unchecked	Unchecked	Unchecked	Unchecked	Unchecked	Unchecked	Unchecked	Unchecked	Unchecked	Unchecked	Unchecked	Unchecked	Unchecked	Unchecked	Unchecked	Unchecked	Unchecked	Unchecked	Unchecked	Unchecked
227	Agree	No				Yes		Single (1 baby)	38-41	Yes, pregnancy occurred naturally	2	30-34	Married	Graduate degree (MD, JD, Masters, PhD etc.)	Other	$120,000 - $150,000	Suburban (smaller city or region outside an urban area) (population >10,000 to < 1M)		5	8	Pounds (lbs)		198							Unchecked	Unchecked	Unchecked	Unchecked	Unchecked	Unchecked	Unchecked	Unchecked	Unchecked	Unchecked	Unchecked	Unchecked	Unchecked	Unchecked	Unchecked	Unchecked	Unchecked	Unchecked	Unchecked	Unchecked
228	Agree	No				Yes		Single (1 baby)	38-41	Yes, pregnancy occurred naturally	1	30-34	Common law	Bachelor Degree (BA, BSc etc.)	Other	Prefer not to answer	Suburban (smaller city or region outside an urban area) (population >10,000 to < 1M)		5	9	Pounds (lbs)		167							Unchecked	Unchecked	Unchecked	Unchecked	Unchecked	Unchecked	Unchecked	Unchecked	Unchecked	Unchecked	Unchecked	Unchecked	Unchecked	Unchecked	Unchecked	Unchecked	Unchecked	Unchecked	Unchecked	Unchecked
229																														Unchecked	Unchecked	Unchecked	Unchecked	Unchecked	Unchecked	Unchecked	Unchecked	Unchecked	Unchecked	Unchecked	Unchecked	Unchecked	Unchecked	Unchecked	Unchecked	Unchecked	Unchecked	Unchecked	Unchecked
230	Agree	Yes	30-33	Single (1 fetus)	Yes, pregnancy occurred naturally	No						30-34	Married	Bachelor Degree (BA, BSc etc.)	Employed	$90,000 - $120,000	Suburban (smaller city or region outside an urban area) (population >10,000 to < 1M)		5	8	Pounds (lbs)		150		130	Normal weight	11.5-16 kg (25-35 lbs)	Yes	No	Unchecked	Unchecked	Checked	Unchecked	Unchecked	Unchecked	Unchecked	Unchecked	Unchecked	Unchecked	Unchecked	Unchecked	Unchecked	Unchecked	Unchecked	Unchecked	Unchecked	Unchecked	Unchecked	Unchecked
231	Agree	Yes	38-41	Single (1 fetus)	Yes, pregnancy occurred naturally	Yes		Single (1 baby)	38-41	Yes, pregnancy occurred naturally	1	30-34	Married	Bachelor Degree (BA, BSc etc.)	Employed	$150,000+	Suburban (smaller city or region outside an urban area) (population >10,000 to < 1M)		5	4	Pounds (lbs)		135		109	Normal weight	7-11.5 kg (15-25 lbs)	Yes	No	Unchecked	Unchecked	Checked	Checked	Unchecked	Checked	Unchecked	Checked	Unchecked	Unchecked	Unchecked	Unchecked	Unchecked	Unchecked	Unchecked	Unchecked	Unchecked	Unchecked	Unchecked	Unchecked
232	Agree																													Unchecked	Unchecked	Unchecked	Unchecked	Unchecked	Unchecked	Unchecked	Unchecked	Unchecked	Unchecked	Unchecked	Unchecked	Unchecked	Unchecked	Unchecked	Unchecked	Unchecked	Unchecked	Unchecked	Unchecked
233	Agree	No				Yes		Single (1 baby)	38-41	Yes, pregnancy occurred naturally	2	35-39	Married	Bachelor Degree (BA, BSc etc.)	Employed	$60,000 - $90,000	Suburban (smaller city or region outside an urban area) (population >10,000 to < 1M)		5	7	Pounds (lbs)		210							Unchecked	Unchecked	Unchecked	Unchecked	Unchecked	Unchecked	Unchecked	Unchecked	Unchecked	Unchecked	Unchecked	Unchecked	Unchecked	Unchecked	Unchecked	Unchecked	Unchecked	Unchecked	Unchecked	Unchecked
234	Agree	No				Yes		Single (1 baby)	38-41	No, pregnancy was not planned	1	35-39	Married	Graduate degree (MD, JD, Masters, PhD etc.)	Employed	$150,000+	Suburban (smaller city or region outside an urban area) (population >10,000 to < 1M)		5	6	Pounds (lbs)		135							Unchecked	Unchecked	Unchecked	Unchecked	Unchecked	Unchecked	Unchecked	Unchecked	Unchecked	Unchecked	Unchecked	Unchecked	Unchecked	Unchecked	Unchecked	Unchecked	Unchecked	Unchecked	Unchecked	Unchecked
235	Agree	No				Yes		Single (1 baby)	38-41	No, pregnancy was not planned	2	35-39	Married	Graduate degree (MD, JD, Masters, PhD etc.)	Employed	$90,000 - $120,000	Urban area (large city) (population >1M)		5	10	Pounds (lbs)		145							Unchecked	Unchecked	Unchecked	Unchecked	Unchecked	Unchecked	Unchecked	Unchecked	Unchecked	Unchecked	Unchecked	Unchecked	Unchecked	Unchecked	Unchecked	Unchecked	Unchecked	Unchecked	Unchecked	Unchecked
236	Agree	Yes	25-29	More than 3 fetuses	Yes, pregnancy occurred due to fertility treatment	Yes		Single (1 baby)	Less than 24 weeks	Yes, pregnancy occurred naturally	5+	24-29	Married	High School/ GED	Self-employed	$90,000 - $120,000	Suburban (smaller city or region outside an urban area) (population >10,000 to < 1M)													Unchecked	Unchecked	Unchecked	Unchecked	Unchecked	Unchecked	Unchecked	Unchecked	Unchecked	Unchecked	Unchecked	Unchecked	Unchecked	Unchecked	Unchecked	Unchecked	Unchecked	Unchecked	Unchecked	Unchecked
237	Agree	Yes	Less than 24 weeks			No															Pounds (lbs)									Unchecked	Unchecked	Unchecked	Unchecked	Unchecked	Unchecked	Unchecked	Unchecked	Unchecked	Unchecked	Unchecked	Unchecked	Unchecked	Unchecked	Unchecked	Unchecked	Unchecked	Unchecked	Unchecked	Unchecked
238	Agree	Yes				Yes		Single (1 baby)	38-41										5	6	Pounds (lbs)		152							Unchecked	Unchecked	Unchecked	Unchecked	Unchecked	Unchecked	Unchecked	Unchecked	Unchecked	Unchecked	Unchecked	Unchecked	Unchecked	Unchecked	Unchecked	Unchecked	Unchecked	Unchecked	Unchecked	Unchecked
239	Agree	No				Yes		Single (1 baby)	34-37	Yes, pregnancy occurred naturally	2	35-39	Married	Graduate degree (MD, JD, Masters, PhD etc.)	Employed	$120,000 - $150,000	Suburban (smaller city or region outside an urban area) (population >10,000 to < 1M)		5	6	Pounds (lbs)		130							Unchecked	Unchecked	Unchecked	Unchecked	Unchecked	Unchecked	Unchecked	Unchecked	Unchecked	Unchecked	Unchecked	Unchecked	Unchecked	Unchecked	Unchecked	Unchecked	Unchecked	Unchecked	Unchecked	Unchecked
240	Agree	Yes	Less than 24 weeks	Single (1 fetus)	Yes, pregnancy occurred naturally	No						24-29	Common law	Non-University Certificate or Diploma (Community College, CEGEP)	Employed	$30,000 - $60,000	Rural area (population < 10,000 )		5	9	Pounds (lbs)		145		140	Normal weight	11.5-16 kg (25-35 lbs)	Yes	No	Unchecked	Unchecked	Checked	Unchecked	Unchecked	Checked	Unchecked	Unchecked	Unchecked	Checked	Unchecked	Unchecked	Unchecked	Unchecked	Unchecked	Unchecked	Unchecked	Unchecked	Unchecked	Unchecked
241	Agree	Yes	38-41	Single (1 fetus)	Yes, pregnancy occurred due to fertility treatment	No						40-44	Married	Bachelor Degree (BA, BSc etc.)	Employed	$60,000 - $90,000	Suburban (smaller city or region outside an urban area) (population >10,000 to < 1M)		5	6	Prefer not to answer									Unchecked	Unchecked	Unchecked	Unchecked	Unchecked	Unchecked	Unchecked	Unchecked	Unchecked	Unchecked	Unchecked	Unchecked	Unchecked	Unchecked	Unchecked	Unchecked	Unchecked	Unchecked	Unchecked	Unchecked
242	Agree	Yes																												Unchecked	Unchecked	Unchecked	Unchecked	Unchecked	Unchecked	Unchecked	Unchecked	Unchecked	Unchecked	Unchecked	Unchecked	Unchecked	Unchecked	Unchecked	Unchecked	Unchecked	Unchecked	Unchecked	Unchecked
243	Agree	No				Yes		Single (1 baby)	38-41	Yes, pregnancy occurred naturally	2	35-39	Married	Graduate degree (MD, JD, Masters, PhD etc.)	Employed	$150,000+	Suburban (smaller city or region outside an urban area) (population >10,000 to < 1M)		5	6	Pounds (lbs)		120							Unchecked	Unchecked	Unchecked	Unchecked	Unchecked	Unchecked	Unchecked	Unchecked	Unchecked	Unchecked	Unchecked	Unchecked	Unchecked	Unchecked	Unchecked	Unchecked	Unchecked	Unchecked	Unchecked	Unchecked
244	Agree	No				Yes		Single (1 baby)	38-41	Yes, pregnancy occurred naturally	1	35-39	Married	Graduate degree (MD, JD, Masters, PhD etc.)	Employed	$120,000 - $150,000	Urban area (large city) (population >1M)		5	2	Pounds (lbs)		128							Unchecked	Unchecked	Unchecked	Unchecked	Unchecked	Unchecked	Unchecked	Unchecked	Unchecked	Unchecked	Unchecked	Unchecked	Unchecked	Unchecked	Unchecked	Unchecked	Unchecked	Unchecked	Unchecked	Unchecked
245	Agree	No				Yes		Single (1 baby)	38-41	Yes, pregnancy occurred naturally	2	30-34	Married	Bachelor Degree (BA, BSc etc.)	Employed	$120,000 - $150,000	Rural area (population < 10,000 )		5	8	Pounds (lbs)		185							Unchecked	Unchecked	Unchecked	Unchecked	Unchecked	Unchecked	Unchecked	Unchecked	Unchecked	Unchecked	Unchecked	Unchecked	Unchecked	Unchecked	Unchecked	Unchecked	Unchecked	Unchecked	Unchecked	Unchecked
246	Agree	No				Yes		Single (1 baby)	30-33	Yes, pregnancy occurred naturally	1	35-39	Married	Bachelor Degree (BA, BSc etc.)	Employed	$90,000 - $120,000	Urban area (large city) (population >1M)		5	5	Kilograms (kg)	137								Unchecked	Unchecked	Unchecked	Unchecked	Unchecked	Unchecked	Unchecked	Unchecked	Unchecked	Unchecked	Unchecked	Unchecked	Unchecked	Unchecked	Unchecked	Unchecked	Unchecked	Unchecked	Unchecked	Unchecked
247	Agree																													Unchecked	Unchecked	Unchecked	Unchecked	Unchecked	Unchecked	Unchecked	Unchecked	Unchecked	Unchecked	Unchecked	Unchecked	Unchecked	Unchecked	Unchecked	Unchecked	Unchecked	Unchecked	Unchecked	Unchecked
248	Agree	No				Yes		Single (1 baby)	38-41	Yes, pregnancy occurred naturally	2	30-34	Married	Non-University Certificate or Diploma (Community College, CEGEP)	Employed	$60,000 - $90,000	Rural area (population < 10,000 )		5	4	Pounds (lbs)		135							Unchecked	Unchecked	Unchecked	Unchecked	Unchecked	Unchecked	Unchecked	Unchecked	Unchecked	Unchecked	Unchecked	Unchecked	Unchecked	Unchecked	Unchecked	Unchecked	Unchecked	Unchecked	Unchecked	Unchecked
249	Agree	No				Yes		Single (1 baby)	38-41	No, pregnancy was not planned	1	18-23	Common law	High School/ GED	Currently unemployed	Less than $30,000	Urban area (large city) (population >1M)		5	5	Pounds (lbs)		164							Unchecked	Unchecked	Unchecked	Unchecked	Unchecked	Unchecked	Unchecked	Unchecked	Unchecked	Unchecked	Unchecked	Unchecked	Unchecked	Unchecked	Unchecked	Unchecked	Unchecked	Unchecked	Unchecked	Unchecked
250	Agree	No				Yes		Twins (2 babies)	25-29	Yes, pregnancy occurred due to fertility treatment	2	40-44	Married	Bachelor Degree (BA, BSc etc.)	Employed	$90,000 - $120,000	Rural area (population < 10,000 )		5	9	Pounds (lbs)		138							Unchecked	Unchecked	Unchecked	Unchecked	Unchecked	Unchecked	Unchecked	Unchecked	Unchecked	Unchecked	Unchecked	Unchecked	Unchecked	Unchecked	Unchecked	Unchecked	Unchecked	Unchecked	Unchecked	Unchecked
251	Agree	Yes	25-29	Single (1 fetus)	No, pregnancy was not planned	No						24-29	Married	Bachelor Degree (BA, BSc etc.)	Employed	$90,000 - $120,000	Urban area (large city) (population >1M)		5	3	Pounds (lbs)		140		130	Normal weight	7-11.5 kg (15-25 lbs)	Yes	Yes	Unchecked	Unchecked	Unchecked	Unchecked	Unchecked	Unchecked	Unchecked	Unchecked	Unchecked	Unchecked	Unchecked	Unchecked	Unchecked	Unchecked	Checked	Checked	Checked	Unchecked	Unchecked	Unchecked
252	Agree	No				Yes		Single (1 baby)	34-37	Yes, pregnancy occurred naturally	1	30-34	Married	Graduate degree (MD, JD, Masters, PhD etc.)	Employed	$90,000 - $120,000	Urban area (large city) (population >1M)		5	7	Pounds (lbs)		138							Unchecked	Unchecked	Unchecked	Unchecked	Unchecked	Unchecked	Unchecked	Unchecked	Unchecked	Unchecked	Unchecked	Unchecked	Unchecked	Unchecked	Unchecked	Unchecked	Unchecked	Unchecked	Unchecked	Unchecked
253	Agree	No				Yes		Single (1 baby)	38-41	No, pregnancy was not planned	2	35-39	Married	Graduate degree (MD, JD, Masters, PhD etc.)	Employed	$120,000 - $150,000	Suburban (smaller city or region outside an urban area) (population >10,000 to < 1M)		5	3	Pounds (lbs)		155							Unchecked	Unchecked	Unchecked	Unchecked	Unchecked	Unchecked	Unchecked	Unchecked	Unchecked	Unchecked	Unchecked	Unchecked	Unchecked	Unchecked	Unchecked	Unchecked	Unchecked	Unchecked	Unchecked	Unchecked
254	Agree	No				Yes		Single (1 baby)	38-41	Yes, pregnancy occurred naturally	1	30-34	Married	Graduate degree (MD, JD, Masters, PhD etc.)	Employed	$90,000 - $120,000	Suburban (smaller city or region outside an urban area) (population >10,000 to < 1M)		5	1	Pounds (lbs)		125							Unchecked	Unchecked	Unchecked	Unchecked	Unchecked	Unchecked	Unchecked	Unchecked	Unchecked	Unchecked	Unchecked	Unchecked	Unchecked	Unchecked	Unchecked	Unchecked	Unchecked	Unchecked	Unchecked	Unchecked
255	Agree	No				Yes		Single (1 baby)	38-41	Yes, pregnancy occurred due to fertility treatment	1	45-49	Common law	Graduate degree (MD, JD, Masters, PhD etc.)	Employed	$150,000+	Suburban (smaller city or region outside an urban area) (population >10,000 to < 1M)		5	2	Pounds (lbs)		128							Unchecked	Unchecked	Unchecked	Unchecked	Unchecked	Unchecked	Unchecked	Unchecked	Unchecked	Unchecked	Unchecked	Unchecked	Unchecked	Unchecked	Unchecked	Unchecked	Unchecked	Unchecked	Unchecked	Unchecked
256	Agree	No				Yes		Single (1 baby)	38-41	Yes, pregnancy occurred naturally	1	35-39	Married	Graduate degree (MD, JD, Masters, PhD etc.)	Student	$90,000 - $120,000	Urban area (large city) (population >1M)		5	6	Pounds (lbs)		165							Unchecked	Unchecked	Unchecked	Unchecked	Unchecked	Unchecked	Unchecked	Unchecked	Unchecked	Unchecked	Unchecked	Unchecked	Unchecked	Unchecked	Unchecked	Unchecked	Unchecked	Unchecked	Unchecked	Unchecked
257	Agree	No				Yes		Single (1 baby)	38-41	No, pregnancy was not planned	3	35-39	Married	Bachelor Degree (BA, BSc etc.)	Employed	$60,000 - $90,000	Suburban (smaller city or region outside an urban area) (population >10,000 to < 1M)		5	7	Pounds (lbs)		133							Unchecked	Unchecked	Unchecked	Unchecked	Unchecked	Unchecked	Unchecked	Unchecked	Unchecked	Unchecked	Unchecked	Unchecked	Unchecked	Unchecked	Unchecked	Unchecked	Unchecked	Unchecked	Unchecked	Unchecked
258	Agree	No				Yes		Single (1 baby)	38-41	Yes, pregnancy occurred naturally	2	35-39	Married	Bachelor Degree (BA, BSc etc.)	Employed	$120,000 - $150,000	Suburban (smaller city or region outside an urban area) (population >10,000 to < 1M)		5	7	Pounds (lbs)		135							Unchecked	Unchecked	Unchecked	Unchecked	Unchecked	Unchecked	Unchecked	Unchecked	Unchecked	Unchecked	Unchecked	Unchecked	Unchecked	Unchecked	Unchecked	Unchecked	Unchecked	Unchecked	Unchecked	Unchecked
259	Agree	No				Yes		Twins (2 babies)	34-37	Yes, pregnancy occurred naturally	2	40-44	Common law	Non-University Certificate or Diploma (Community College, CEGEP)	Employed	$150,000+	Suburban (smaller city or region outside an urban area) (population >10,000 to < 1M)		5	0	Pounds (lbs)		140							Unchecked	Unchecked	Unchecked	Unchecked	Unchecked	Unchecked	Unchecked	Unchecked	Unchecked	Unchecked	Unchecked	Unchecked	Unchecked	Unchecked	Unchecked	Unchecked	Unchecked	Unchecked	Unchecked	Unchecked
260	Agree																													Unchecked	Unchecked	Unchecked	Unchecked	Unchecked	Unchecked	Unchecked	Unchecked	Unchecked	Unchecked	Unchecked	Unchecked	Unchecked	Unchecked	Unchecked	Unchecked	Unchecked	Unchecked	Unchecked	Unchecked
261	Agree																													Unchecked	Unchecked	Unchecked	Unchecked	Unchecked	Unchecked	Unchecked	Unchecked	Unchecked	Unchecked	Unchecked	Unchecked	Unchecked	Unchecked	Unchecked	Unchecked	Unchecked	Unchecked	Unchecked	Unchecked
262	Agree	Yes	Less than 24 weeks	Single (1 fetus)	Yes, pregnancy occurred naturally	Yes		Single (1 baby)	41+	Yes, pregnancy occurred naturally	1	30-34	Married	Bachelor Degree (BA, BSc etc.)	Employed	$120,000 - $150,000	Suburban (smaller city or region outside an urban area) (population >10,000 to < 1M)		5	4	Pounds (lbs)		160		156	Overweight	11.5-16 kg (25-35 lbs)	Yes	No	Unchecked	Unchecked	Checked	Unchecked	Unchecked	Checked	Unchecked	Unchecked	Unchecked	Unchecked	Unchecked	Unchecked	Unchecked	Unchecked	Unchecked	Unchecked	Unchecked	Unchecked	Unchecked	Unchecked
263	Agree	No				Yes		Single (1 baby)	41+	Yes, pregnancy occurred naturally	1	24-29	Married	Bachelor Degree (BA, BSc etc.)	Employed	$90,000 - $120,000	Rural area (population < 10,000 )		5	5	Pounds (lbs)		135							Unchecked	Unchecked	Unchecked	Unchecked	Unchecked	Unchecked	Unchecked	Unchecked	Unchecked	Unchecked	Unchecked	Unchecked	Unchecked	Unchecked	Unchecked	Unchecked	Unchecked	Unchecked	Unchecked	Unchecked
264	Agree	No				Yes		Single (1 baby)	41+	Yes, pregnancy occurred naturally	2	35-39	Married	Graduate degree (MD, JD, Masters, PhD etc.)	Employed	$60,000 - $90,000	Suburban (smaller city or region outside an urban area) (population >10,000 to < 1M)		5	9	Pounds (lbs)		136							Unchecked	Unchecked	Unchecked	Unchecked	Unchecked	Unchecked	Unchecked	Unchecked	Unchecked	Unchecked	Unchecked	Unchecked	Unchecked	Unchecked	Unchecked	Unchecked	Unchecked	Unchecked	Unchecked	Unchecked
265	Agree	No				Yes		Single (1 baby)	38-41	Yes, pregnancy occurred naturally	2	30-34	Married	Bachelor Degree (BA, BSc etc.)	Employed	$120,000 - $150,000	Rural area (population < 10,000 )		5	2	Pounds (lbs)		130							Unchecked	Unchecked	Unchecked	Unchecked	Unchecked	Unchecked	Unchecked	Unchecked	Unchecked	Unchecked	Unchecked	Unchecked	Unchecked	Unchecked	Unchecked	Unchecked	Unchecked	Unchecked	Unchecked	Unchecked
266	Agree	Yes	Less than 24 weeks	Single (1 fetus)	No, pregnancy was not planned	Yes		Single (1 baby)	41+	Yes, pregnancy occurred naturally	2	30-34	Married	Bachelor Degree (BA, BSc etc.)	Employed	$150,000+	Suburban (smaller city or region outside an urban area) (population >10,000 to < 1M)		5	9	Pounds (lbs)		156		145	Normal weight	11.5-16 kg (25-35 lbs)	Yes	Yes	Unchecked	Unchecked	Unchecked	Unchecked	Unchecked	Unchecked	Unchecked	Unchecked	Unchecked	Unchecked	Unchecked	Unchecked	Unchecked	Unchecked	Checked	Unchecked	Unchecked	Unchecked	Unchecked	Unchecked
267																														Unchecked	Unchecked	Unchecked	Unchecked	Unchecked	Unchecked	Unchecked	Unchecked	Unchecked	Unchecked	Unchecked	Unchecked	Unchecked	Unchecked	Unchecked	Unchecked	Unchecked	Unchecked	Unchecked	Unchecked
268	Agree	No				Yes		Single (1 baby)	34-37	Yes, pregnancy occurred naturally	1	35-39	Married	Graduate degree (MD, JD, Masters, PhD etc.)	Employed	$90,000 - $120,000	Suburban (smaller city or region outside an urban area) (population >10,000 to < 1M)		5	3	Pounds (lbs)		145							Unchecked	Unchecked	Unchecked	Unchecked	Unchecked	Unchecked	Unchecked	Unchecked	Unchecked	Unchecked	Unchecked	Unchecked	Unchecked	Unchecked	Unchecked	Unchecked	Unchecked	Unchecked	Unchecked	Unchecked
269	Agree	No				Yes		Single (1 baby)	30-33	Yes, pregnancy occurred naturally	1	35-39	Married	Graduate degree (MD, JD, Masters, PhD etc.)	Employed	$120,000 - $150,000	Suburban (smaller city or region outside an urban area) (population >10,000 to < 1M)		5	5	Pounds (lbs)		130							Unchecked	Unchecked	Unchecked	Unchecked	Unchecked	Unchecked	Unchecked	Unchecked	Unchecked	Unchecked	Unchecked	Unchecked	Unchecked	Unchecked	Unchecked	Unchecked	Unchecked	Unchecked	Unchecked	Unchecked
270																														Unchecked	Unchecked	Unchecked	Unchecked	Unchecked	Unchecked	Unchecked	Unchecked	Unchecked	Unchecked	Unchecked	Unchecked	Unchecked	Unchecked	Unchecked	Unchecked	Unchecked	Unchecked	Unchecked	Unchecked
271																														Unchecked	Unchecked	Unchecked	Unchecked	Unchecked	Unchecked	Unchecked	Unchecked	Unchecked	Unchecked	Unchecked	Unchecked	Unchecked	Unchecked	Unchecked	Unchecked	Unchecked	Unchecked	Unchecked	Unchecked
272																														Unchecked	Unchecked	Unchecked	Unchecked	Unchecked	Unchecked	Unchecked	Unchecked	Unchecked	Unchecked	Unchecked	Unchecked	Unchecked	Unchecked	Unchecked	Unchecked	Unchecked	Unchecked	Unchecked	Unchecked
273	Agree	No				Yes		Single (1 baby)	41+	Yes, pregnancy occurred naturally	1	35-39	Married	Bachelor Degree (BA, BSc etc.)	Self-employed	$30,000 - $60,000	Suburban (smaller city or region outside an urban area) (population >10,000 to < 1M)		5	5	Pounds (lbs)		160							Unchecked	Unchecked	Unchecked	Unchecked	Unchecked	Unchecked	Unchecked	Unchecked	Unchecked	Unchecked	Unchecked	Unchecked	Unchecked	Unchecked	Unchecked	Unchecked	Unchecked	Unchecked	Unchecked	Unchecked
274																														Unchecked	Unchecked	Unchecked	Unchecked	Unchecked	Unchecked	Unchecked	Unchecked	Unchecked	Unchecked	Unchecked	Unchecked	Unchecked	Unchecked	Unchecked	Unchecked	Unchecked	Unchecked	Unchecked	Unchecked
275	Agree																													Unchecked	Unchecked	Unchecked	Unchecked	Unchecked	Unchecked	Unchecked	Unchecked	Unchecked	Unchecked	Unchecked	Unchecked	Unchecked	Unchecked	Unchecked	Unchecked	Unchecked	Unchecked	Unchecked	Unchecked
276	Agree	No				Yes		Twins (2 babies)	34-37	Yes, pregnancy occurred due to fertility treatment	2	40-44	Married	Graduate degree (MD, JD, Masters, PhD etc.)	Employed	$150,000+	Urban area (large city) (population >1M)		5	6	Pounds (lbs)		125							Unchecked	Unchecked	Unchecked	Unchecked	Unchecked	Unchecked	Unchecked	Unchecked	Unchecked	Unchecked	Unchecked	Unchecked	Unchecked	Unchecked	Unchecked	Unchecked	Unchecked	Unchecked	Unchecked	Unchecked
277	Agree	No				Yes		Single (1 baby)	34-37	Yes, pregnancy occurred naturally	1	35-39	Common law	Non-University Certificate or Diploma (Community College, CEGEP)	Self-employed	$60,000 - $90,000	Urban area (large city) (population >1M)	166			Pounds (lbs)		138							Unchecked	Unchecked	Unchecked	Unchecked	Unchecked	Unchecked	Unchecked	Unchecked	Unchecked	Unchecked	Unchecked	Unchecked	Unchecked	Unchecked	Unchecked	Unchecked	Unchecked	Unchecked	Unchecked	Unchecked
278	Agree																													Unchecked	Unchecked	Unchecked	Unchecked	Unchecked	Unchecked	Unchecked	Unchecked	Unchecked	Unchecked	Unchecked	Unchecked	Unchecked	Unchecked	Unchecked	Unchecked	Unchecked	Unchecked	Unchecked	Unchecked
279	Agree	No				Yes		Single (1 baby)	41+	Yes, pregnancy occurred naturally	2	35-39	Common law	Graduate degree (MD, JD, Masters, PhD etc.)	Employed	$30,000 - $60,000	Suburban (smaller city or region outside an urban area) (population >10,000 to < 1M)		6	0	Pounds (lbs)		185							Unchecked	Unchecked	Unchecked	Unchecked	Unchecked	Unchecked	Unchecked	Unchecked	Unchecked	Unchecked	Unchecked	Unchecked	Unchecked	Unchecked	Unchecked	Unchecked	Unchecked	Unchecked	Unchecked	Unchecked
280	Agree	Yes	25-29	Single (1 fetus)	Yes, pregnancy occurred naturally	No						24-29	Common law	Graduate degree (MD, JD, Masters, PhD etc.)	Employed	$120,000 - $150,000	Urban area (large city) (population >1M)	152			Pounds (lbs)		112		100	Normal weight	11.5-16 kg (25-35 lbs)	Yes	No	Unchecked	Unchecked	Checked	Unchecked	Unchecked	Checked	Unchecked	Unchecked	Unchecked	Unchecked	Unchecked	Unchecked	Unchecked	Unchecked	Unchecked	Unchecked	Unchecked	Unchecked	Unchecked	Unchecked
281	Agree	No				Yes		Single (1 baby)	38-41	Yes, pregnancy occurred naturally	3	30-34	Common law	Trade Certification or Diploma (Vocational or Apprenticeship)	Currently unemployed	$30,000 - $60,000	Suburban (smaller city or region outside an urban area) (population >10,000 to < 1M)		5	2	Pounds (lbs)		256							Unchecked	Unchecked	Unchecked	Unchecked	Unchecked	Unchecked	Unchecked	Unchecked	Unchecked	Unchecked	Unchecked	Unchecked	Unchecked	Unchecked	Unchecked	Unchecked	Unchecked	Unchecked	Unchecked	Unchecked
282	Agree	No				Yes		Single (1 baby)	34-37	Yes, pregnancy occurred naturally	2	35-39	Married	Bachelor Degree (BA, BSc etc.)	Employed	$30,000 - $60,000	Urban area (large city) (population >1M)		5	3	Pounds (lbs)		135							Unchecked	Unchecked	Unchecked	Unchecked	Unchecked	Unchecked	Unchecked	Unchecked	Unchecked	Unchecked	Unchecked	Unchecked	Unchecked	Unchecked	Unchecked	Unchecked	Unchecked	Unchecked	Unchecked	Unchecked
283	Agree	No				Yes		Single (1 baby)	38-41	Yes, pregnancy occurred naturally	3	35-39	Common law	Bachelor Degree (BA, BSc etc.)	Employed	$150,000+	Suburban (smaller city or region outside an urban area) (population >10,000 to < 1M)		5	6	Pounds (lbs)		140							Unchecked	Unchecked	Unchecked	Unchecked	Unchecked	Unchecked	Unchecked	Unchecked	Unchecked	Unchecked	Unchecked	Unchecked	Unchecked	Unchecked	Unchecked	Unchecked	Unchecked	Unchecked	Unchecked	Unchecked
284	Agree	No				Yes		Single (1 baby)	38-41	Yes, pregnancy occurred naturally	2	30-34	Married	Bachelor Degree (BA, BSc etc.)	Self-employed	$30,000 - $60,000	Suburban (smaller city or region outside an urban area) (population >10,000 to < 1M)		5	3	Pounds (lbs)		160							Unchecked	Unchecked	Unchecked	Unchecked	Unchecked	Unchecked	Unchecked	Unchecked	Unchecked	Unchecked	Unchecked	Unchecked	Unchecked	Unchecked	Unchecked	Unchecked	Unchecked	Unchecked	Unchecked	Unchecked
285	Agree																													Unchecked	Unchecked	Unchecked	Unchecked	Unchecked	Unchecked	Unchecked	Unchecked	Unchecked	Unchecked	Unchecked	Unchecked	Unchecked	Unchecked	Unchecked	Unchecked	Unchecked	Unchecked	Unchecked	Unchecked
286	Agree																													Unchecked	Unchecked	Unchecked	Unchecked	Unchecked	Unchecked	Unchecked	Unchecked	Unchecked	Unchecked	Unchecked	Unchecked	Unchecked	Unchecked	Unchecked	Unchecked	Unchecked	Unchecked	Unchecked	Unchecked
287	Agree	No				Yes		Single (1 baby)	38-41	Yes, pregnancy occurred naturally	1	40-44	Married	Graduate degree (MD, JD, Masters, PhD etc.)	Employed	$150,000+	Urban area (large city) (population >1M)		5	6	Pounds (lbs)		204							Unchecked	Unchecked	Unchecked	Unchecked	Unchecked	Unchecked	Unchecked	Unchecked	Unchecked	Unchecked	Unchecked	Unchecked	Unchecked	Unchecked	Unchecked	Unchecked	Unchecked	Unchecked	Unchecked	Unchecked
288	Agree	No				No						50+	Divorced	High School/ GED	Self-employed	$30,000 - $60,000	Suburban (smaller city or region outside an urban area) (population >10,000 to < 1M)		5	3	Pounds (lbs)		125							Unchecked	Unchecked	Unchecked	Unchecked	Unchecked	Unchecked	Unchecked	Unchecked	Unchecked	Unchecked	Unchecked	Unchecked	Unchecked	Unchecked	Unchecked	Unchecked	Unchecked	Unchecked	Unchecked	Unchecked
289	Agree	No				Yes			38-41	Yes, pregnancy occurred naturally	1	24-29	Married	Bachelor Degree (BA, BSc etc.)	Employed	$90,000 - $120,000	Suburban (smaller city or region outside an urban area) (population >10,000 to < 1M)		6	0	Pounds (lbs)		190							Unchecked	Unchecked	Unchecked	Unchecked	Unchecked	Unchecked	Unchecked	Unchecked	Unchecked	Unchecked	Unchecked	Unchecked	Unchecked	Unchecked	Unchecked	Unchecked	Unchecked	Unchecked	Unchecked	Unchecked
290	Agree	No				Yes		Single (1 baby)	38-41	Yes, pregnancy occurred naturally	1	35-39	Separated	Bachelor Degree (BA, BSc etc.)	Employed	$60,000 - $90,000	Suburban (smaller city or region outside an urban area) (population >10,000 to < 1M)		5	4	Pounds (lbs)		168							Unchecked	Unchecked	Unchecked	Unchecked	Unchecked	Unchecked	Unchecked	Unchecked	Unchecked	Unchecked	Unchecked	Unchecked	Unchecked	Unchecked	Unchecked	Unchecked	Unchecked	Unchecked	Unchecked	Unchecked
291	Agree	No				Yes		Single (1 baby)	38-41	Yes, pregnancy occurred naturally	1	35-39	Married	Graduate degree (MD, JD, Masters, PhD etc.)	Employed	$150,000+	Urban area (large city) (population >1M)		5	7	Pounds (lbs)		157							Unchecked	Unchecked	Unchecked	Unchecked	Unchecked	Unchecked	Unchecked	Unchecked	Unchecked	Unchecked	Unchecked	Unchecked	Unchecked	Unchecked	Unchecked	Unchecked	Unchecked	Unchecked	Unchecked	Unchecked
292	Agree	Yes	38-41	Single (1 fetus)	Yes, pregnancy occurred naturally	No						30-34	Married	Bachelor Degree (BA, BSc etc.)	Employed	$60,000 - $90,000	Rural area (population < 10,000 )	165			Pounds (lbs)		184		156	Overweight	7-11.5 kg (15-25 lbs)	Yes	Yes	Unchecked	Unchecked	Unchecked	Unchecked	Unchecked	Unchecked	Unchecked	Unchecked	Unchecked	Unchecked	Unchecked	Unchecked	Unchecked	Unchecked	Checked	Checked	Checked	Checked	Unchecked	Unchecked
293	Agree																													Unchecked	Unchecked	Unchecked	Unchecked	Unchecked	Unchecked	Unchecked	Unchecked	Unchecked	Unchecked	Unchecked	Unchecked	Unchecked	Unchecked	Unchecked	Unchecked	Unchecked	Unchecked	Unchecked	Unchecked
294	Agree	No				Yes		Single (1 baby)	38-41	Yes, pregnancy occurred naturally	1	30-34	Common law	Graduate degree (MD, JD, Masters, PhD etc.)	Self-employed	$150,000+	Suburban (smaller city or region outside an urban area) (population >10,000 to < 1M)		5	4	Pounds (lbs)		106							Unchecked	Unchecked	Unchecked	Unchecked	Unchecked	Unchecked	Unchecked	Unchecked	Unchecked	Unchecked	Unchecked	Unchecked	Unchecked	Unchecked	Unchecked	Unchecked	Unchecked	Unchecked	Unchecked	Unchecked
295	Agree	No				Yes		Single (1 baby)	38-41	Yes, pregnancy occurred naturally	1	30-34	Married	Bachelor Degree (BA, BSc etc.)	Employed	$120,000 - $150,000	Suburban (smaller city or region outside an urban area) (population >10,000 to < 1M)		5		Pounds (lbs)		107							Unchecked	Unchecked	Unchecked	Unchecked	Unchecked	Unchecked	Unchecked	Unchecked	Unchecked	Unchecked	Unchecked	Unchecked	Unchecked	Unchecked	Unchecked	Unchecked	Unchecked	Unchecked	Unchecked	Unchecked
296	Agree	No				Yes		Single (1 baby)	38-41	Yes, pregnancy occurred naturally	2	35-39	Common law	Graduate degree (MD, JD, Masters, PhD etc.)	Employed	$60,000 - $90,000	Suburban (smaller city or region outside an urban area) (population >10,000 to < 1M)													Unchecked	Unchecked	Unchecked	Unchecked	Unchecked	Unchecked	Unchecked	Unchecked	Unchecked	Unchecked	Unchecked	Unchecked	Unchecked	Unchecked	Unchecked	Unchecked	Unchecked	Unchecked	Unchecked	Unchecked
297	Agree	No				Yes		Single (1 baby)	38-41	Yes, pregnancy occurred due to fertility treatment	1	30-34	Married	Bachelor Degree (BA, BSc etc.)	Employed	$90,000 - $120,000	Suburban (smaller city or region outside an urban area) (population >10,000 to < 1M)		5	8	Pounds (lbs)		160							Unchecked	Unchecked	Unchecked	Unchecked	Unchecked	Unchecked	Unchecked	Unchecked	Unchecked	Unchecked	Unchecked	Unchecked	Unchecked	Unchecked	Unchecked	Unchecked	Unchecked	Unchecked	Unchecked	Unchecked
298	Agree	No				Yes		Single (1 baby)	38-41	Yes, pregnancy occurred naturally	1	30-34	Married	Graduate degree (MD, JD, Masters, PhD etc.)	Employed	$60,000 - $90,000	Urban area (large city) (population >1M)		5	4	Pounds (lbs)		125							Unchecked	Unchecked	Unchecked	Unchecked	Unchecked	Unchecked	Unchecked	Unchecked	Unchecked	Unchecked	Unchecked	Unchecked	Unchecked	Unchecked	Unchecked	Unchecked	Unchecked	Unchecked	Unchecked	Unchecked
299	Agree	No				Yes		Single (1 baby)	38-41	No, pregnancy was not planned	2	30-34	Married	Bachelor Degree (BA, BSc etc.)	Currently unemployed	$90,000 - $120,000	Rural area (population < 10,000 )		5	3	Pounds (lbs)		173							Unchecked	Unchecked	Unchecked	Unchecked	Unchecked	Unchecked	Unchecked	Unchecked	Unchecked	Unchecked	Unchecked	Unchecked	Unchecked	Unchecked	Unchecked	Unchecked	Unchecked	Unchecked	Unchecked	Unchecked
300	Agree	No				Yes		Single (1 baby)	38-41	Yes, pregnancy occurred due to fertility treatment	2	35-39	Married	Bachelor Degree (BA, BSc etc.)	Employed	$150,000+	Suburban (smaller city or region outside an urban area) (population >10,000 to < 1M)		5	7	Pounds (lbs)		135							Unchecked	Unchecked	Unchecked	Unchecked	Unchecked	Unchecked	Unchecked	Unchecked	Unchecked	Unchecked	Unchecked	Unchecked	Unchecked	Unchecked	Unchecked	Unchecked	Unchecked	Unchecked	Unchecked	Unchecked
301	Agree	No				Yes		Single (1 baby)	38-41	Yes, pregnancy occurred naturally	1	30-34	Married	Graduate degree (MD, JD, Masters, PhD etc.)	Employed	$150,000+	Suburban (smaller city or region outside an urban area) (population >10,000 to < 1M)	163			Pounds (lbs)		132							Unchecked	Unchecked	Unchecked	Unchecked	Unchecked	Unchecked	Unchecked	Unchecked	Unchecked	Unchecked	Unchecked	Unchecked	Unchecked	Unchecked	Unchecked	Unchecked	Unchecked	Unchecked	Unchecked	Unchecked
302	Agree	Yes	30-33	Single (1 fetus)	Yes, pregnancy occurred naturally	Yes		Single (1 baby)	38-41	Yes, pregnancy occurred naturally	2	30-34	Married	Non-University Certificate or Diploma (Community College, CEGEP)	Employed	$120,000 - $150,000	Rural area (population < 10,000 )		5	6	Pounds (lbs)		172		145	Normal weight	11.5-16 kg (25-35 lbs)	Yes	No	Unchecked	Unchecked	Checked	Checked	Checked	Checked	Unchecked	Unchecked	Unchecked	Unchecked	Unchecked	Unchecked	Unchecked	Unchecked	Unchecked	Unchecked	Unchecked	Unchecked	Unchecked	Unchecked
303	Agree	No				Yes		Single (1 baby)	38-41	Yes, pregnancy occurred due to fertility treatment	1	35-39	Married	Bachelor Degree (BA, BSc etc.)	Employed	$120,000 - $150,000	Rural area (population < 10,000 )		5	5	Pounds (lbs)		120							Unchecked	Unchecked	Unchecked	Unchecked	Unchecked	Unchecked	Unchecked	Unchecked	Unchecked	Unchecked	Unchecked	Unchecked	Unchecked	Unchecked	Unchecked	Unchecked	Unchecked	Unchecked	Unchecked	Unchecked
304	Agree	No				Yes		Single (1 baby)	38-41	Yes, pregnancy occurred naturally	1	30-34	Married	Non-University Certificate or Diploma (Community College, CEGEP)	Employed	$60,000 - $90,000	Suburban (smaller city or region outside an urban area) (population >10,000 to < 1M)		5	8	Pounds (lbs)		205							Unchecked	Unchecked	Unchecked	Unchecked	Unchecked	Unchecked	Unchecked	Unchecked	Unchecked	Unchecked	Unchecked	Unchecked	Unchecked	Unchecked	Unchecked	Unchecked	Unchecked	Unchecked	Unchecked	Unchecked
305	Agree	Yes	Less than 24 weeks	Single (1 fetus)	Yes, pregnancy occurred naturally	Yes		Single (1 baby)	38-41	Yes, pregnancy occurred naturally	3	24-29	Married	Non-University Certificate or Diploma (Community College, CEGEP)	Employed	$150,000+	Rural area (population < 10,000 )		5	4	Pounds (lbs)		176		165	Normal weight	5-9 kg (11- 20 lbs)	Yes	No	Unchecked	Unchecked	Unchecked	Unchecked	Unchecked	Checked	Unchecked	Unchecked	Unchecked	Unchecked	Unchecked	Unchecked	Unchecked	Unchecked	Unchecked	Unchecked	Unchecked	Unchecked	Unchecked	Unchecked
306	Agree	No				Yes		Single (1 baby)	38-41	Yes, pregnancy occurred naturally	2	35-39	Married	Graduate degree (MD, JD, Masters, PhD etc.)	Self-employed	$120,000 - $150,000	Suburban (smaller city or region outside an urban area) (population >10,000 to < 1M)		5	2	Pounds (lbs)		126							Unchecked	Unchecked	Unchecked	Unchecked	Unchecked	Unchecked	Unchecked	Unchecked	Unchecked	Unchecked	Unchecked	Unchecked	Unchecked	Unchecked	Unchecked	Unchecked	Unchecked	Unchecked	Unchecked	Unchecked
307	Agree	No				Yes		Single (1 baby)	38-41	Yes, pregnancy occurred naturally	1	30-34	Married	Graduate degree (MD, JD, Masters, PhD etc.)	Employed	$90,000 - $120,000	Suburban (smaller city or region outside an urban area) (population >10,000 to < 1M)													Unchecked	Unchecked	Unchecked	Unchecked	Unchecked	Unchecked	Unchecked	Unchecked	Unchecked	Unchecked	Unchecked	Unchecked	Unchecked	Unchecked	Unchecked	Unchecked	Unchecked	Unchecked	Unchecked	Unchecked
308	Agree	No				Yes		Single (1 baby)	38-41	Yes, pregnancy occurred due to fertility treatment	1	35-39	Married	Bachelor Degree (BA, BSc etc.)	Employed	$150,000+	Urban area (large city) (population >1M)		5	6	Pounds (lbs)		132							Unchecked	Unchecked	Unchecked	Unchecked	Unchecked	Unchecked	Unchecked	Unchecked	Unchecked	Unchecked	Unchecked	Unchecked	Unchecked	Unchecked	Unchecked	Unchecked	Unchecked	Unchecked	Unchecked	Unchecked
309	Agree	No				Yes		Single (1 baby)	38-41	Yes, pregnancy occurred naturally	2	24-29	Married	Graduate degree (MD, JD, Masters, PhD etc.)	Other	$90,000 - $120,000	Suburban (smaller city or region outside an urban area) (population >10,000 to < 1M)				Prefer not to answer									Unchecked	Unchecked	Unchecked	Unchecked	Unchecked	Unchecked	Unchecked	Unchecked	Unchecked	Unchecked	Unchecked	Unchecked	Unchecked	Unchecked	Unchecked	Unchecked	Unchecked	Unchecked	Unchecked	Unchecked
310	Agree	No				Yes		Single (1 baby)	38-41	Yes, pregnancy occurred naturally	0	40-44	Common law	Bachelor Degree (BA, BSc etc.)	Employed	$120,000 - $150,000	Suburban (smaller city or region outside an urban area) (population >10,000 to < 1M)		5	9	Pounds (lbs)		123							Unchecked	Unchecked	Unchecked	Unchecked	Unchecked	Unchecked	Unchecked	Unchecked	Unchecked	Unchecked	Unchecked	Unchecked	Unchecked	Unchecked	Unchecked	Unchecked	Unchecked	Unchecked	Unchecked	Unchecked
311	Agree	No				Yes		Single (1 baby)	41+	Yes, pregnancy occurred naturally	2	35-39	Married	Bachelor Degree (BA, BSc etc.)	Employed	$90,000 - $120,000	Suburban (smaller city or region outside an urban area) (population >10,000 to < 1M)		5	9	Pounds (lbs)		160							Unchecked	Unchecked	Unchecked	Unchecked	Unchecked	Unchecked	Unchecked	Unchecked	Unchecked	Unchecked	Unchecked	Unchecked	Unchecked	Unchecked	Unchecked	Unchecked	Unchecked	Unchecked	Unchecked	Unchecked
312	Agree	No				Yes		Single (1 baby)	38-41	Yes, pregnancy occurred naturally	1	30-34	Married	Graduate degree (MD, JD, Masters, PhD etc.)	Employed	$150,000+	Suburban (smaller city or region outside an urban area) (population >10,000 to < 1M)				I do not know my weight									Unchecked	Unchecked	Unchecked	Unchecked	Unchecked	Unchecked	Unchecked	Unchecked	Unchecked	Unchecked	Unchecked	Unchecked	Unchecked	Unchecked	Unchecked	Unchecked	Unchecked	Unchecked	Unchecked	Unchecked
313	Agree	No				Yes		Single (1 baby)	41+	Yes, pregnancy occurred naturally	2	35-39	Married	Bachelor Degree (BA, BSc etc.)	Employed	Prefer not to answer	Suburban (smaller city or region outside an urban area) (population >10,000 to < 1M)		5	4	Pounds (lbs)		143							Unchecked	Unchecked	Unchecked	Unchecked	Unchecked	Unchecked	Unchecked	Unchecked	Unchecked	Unchecked	Unchecked	Unchecked	Unchecked	Unchecked	Unchecked	Unchecked	Unchecked	Unchecked	Unchecked	Unchecked
314	Agree	No				Yes		Single (1 baby)	38-41	Yes, pregnancy occurred naturally	1	35-39	Married	Graduate degree (MD, JD, Masters, PhD etc.)	Employed	Prefer not to answer	Urban area (large city) (population >1M)		5	4	Prefer not to answer									Unchecked	Unchecked	Unchecked	Unchecked	Unchecked	Unchecked	Unchecked	Unchecked	Unchecked	Unchecked	Unchecked	Unchecked	Unchecked	Unchecked	Unchecked	Unchecked	Unchecked	Unchecked	Unchecked	Unchecked
315	Agree	No				Yes		Single (1 baby)	38-41	Yes, pregnancy occurred naturally	1	30-34	Married	Bachelor Degree (BA, BSc etc.)	Employed	$120,000 - $150,000	Suburban (smaller city or region outside an urban area) (population >10,000 to < 1M)		5	6	Prefer not to answer									Unchecked	Unchecked	Unchecked	Unchecked	Unchecked	Unchecked	Unchecked	Unchecked	Unchecked	Unchecked	Unchecked	Unchecked	Unchecked	Unchecked	Unchecked	Unchecked	Unchecked	Unchecked	Unchecked	Unchecked
316	Agree	No				Yes		Single (1 baby)	38-41	Yes, pregnancy occurred due to fertility treatment	1	45-49	Married	Bachelor Degree (BA, BSc etc.)	Self-employed	$150,000+	Urban area (large city) (population >1M)		5	3	Pounds (lbs)		200							Unchecked	Unchecked	Unchecked	Unchecked	Unchecked	Unchecked	Unchecked	Unchecked	Unchecked	Unchecked	Unchecked	Unchecked	Unchecked	Unchecked	Unchecked	Unchecked	Unchecked	Unchecked	Unchecked	Unchecked
317	Agree																													Unchecked	Unchecked	Unchecked	Unchecked	Unchecked	Unchecked	Unchecked	Unchecked	Unchecked	Unchecked	Unchecked	Unchecked	Unchecked	Unchecked	Unchecked	Unchecked	Unchecked	Unchecked	Unchecked	Unchecked
318	Agree	Yes	38-41	Single (1 fetus)	Yes, pregnancy occurred naturally	Yes		Single (1 baby)	38-41	Yes, pregnancy occurred naturally	1	35-39	Married	Graduate degree (MD, JD, Masters, PhD etc.)	Employed	$120,000 - $150,000	Rural area (population < 10,000 )		5	9	Prefer not to answer					Overweight	Prefer not to answer	Yes	No	Unchecked	Unchecked	Checked	Unchecked	Unchecked	Checked	Unchecked	Checked	Unchecked	Unchecked	Unchecked	Unchecked	Unchecked	Unchecked	Unchecked	Unchecked	Unchecked	Unchecked	Unchecked	Unchecked
319	Agree	Yes	25-29	Single (1 fetus)	Yes, pregnancy occurred naturally	Yes		Single (1 baby)	41+	Yes, pregnancy occurred naturally	1	35-39	Married	Graduate degree (MD, JD, Masters, PhD etc.)	Employed	$150,000+	Rural area (population < 10,000 )		5	2	Pounds (lbs)		152		126	Normal weight	12.5-18 kg (28-40 lbs)	Yes	No	Unchecked	Unchecked	Unchecked	Checked	Unchecked	Checked	Unchecked	Unchecked	Unchecked	Unchecked	Unchecked	Unchecked	Unchecked	Unchecked	Unchecked	Unchecked	Unchecked	Unchecked	Unchecked	Unchecked
320	Agree	No				Yes		Single (1 baby)	41+	Yes, pregnancy occurred naturally	2	35-39	Divorced	Bachelor Degree (BA, BSc etc.)	Employed	$90,000 - $120,000	Urban area (large city) (population >1M)		5	9	Pounds (lbs)		175							Unchecked	Unchecked	Unchecked	Unchecked	Unchecked	Unchecked	Unchecked	Unchecked	Unchecked	Unchecked	Unchecked	Unchecked	Unchecked	Unchecked	Unchecked	Unchecked	Unchecked	Unchecked	Unchecked	Unchecked
321	Agree	No				Yes		Single (1 baby)	41+	No, pregnancy was not planned	1	24-29	Common law	Bachelor Degree (BA, BSc etc.)	Employed	$30,000 - $60,000	Urban area (large city) (population >1M)		5	5	Pounds (lbs)		190							Unchecked	Unchecked	Unchecked	Unchecked	Unchecked	Unchecked	Unchecked	Unchecked	Unchecked	Unchecked	Unchecked	Unchecked	Unchecked	Unchecked	Unchecked	Unchecked	Unchecked	Unchecked	Unchecked	Unchecked
322	Agree	No				Yes		Single (1 baby)	38-41	Yes, pregnancy occurred naturally	2	35-39	Married	Bachelor Degree (BA, BSc etc.)	Employed	$60,000 - $90,000	Suburban (smaller city or region outside an urban area) (population >10,000 to < 1M)		5	2	Pounds (lbs)		124							Unchecked	Unchecked	Unchecked	Unchecked	Unchecked	Unchecked	Unchecked	Unchecked	Unchecked	Unchecked	Unchecked	Unchecked	Unchecked	Unchecked	Unchecked	Unchecked	Unchecked	Unchecked	Unchecked	Unchecked
323	Agree	No				Yes		Single (1 baby)	38-41	Yes, pregnancy occurred naturally	2	24-29	Married	Trade Certification or Diploma (Vocational or Apprenticeship)	Other	$30,000 - $60,000	Suburban (smaller city or region outside an urban area) (population >10,000 to < 1M)		5	10	I do not know my weight									Unchecked	Unchecked	Unchecked	Unchecked	Unchecked	Unchecked	Unchecked	Unchecked	Unchecked	Unchecked	Unchecked	Unchecked	Unchecked	Unchecked	Unchecked	Unchecked	Unchecked	Unchecked	Unchecked	Unchecked
324	Agree	No				Yes		Single (1 baby)	41+	Yes, pregnancy occurred naturally	1	30-34	Married	Bachelor Degree (BA, BSc etc.)	Employed	$150,000+	Urban area (large city) (population >1M)		5	6	Pounds (lbs)		207							Unchecked	Unchecked	Unchecked	Unchecked	Unchecked	Unchecked	Unchecked	Unchecked	Unchecked	Unchecked	Unchecked	Unchecked	Unchecked	Unchecked	Unchecked	Unchecked	Unchecked	Unchecked	Unchecked	Unchecked
325	Agree	No				Yes		Single (1 baby)	34-37	Yes, pregnancy occurred naturally	2	40-44	Married	Some Post-Secondary Education	Self-employed	$150,000+	Suburban (smaller city or region outside an urban area) (population >10,000 to < 1M)		5	7	Pounds (lbs)		152							Unchecked	Unchecked	Unchecked	Unchecked	Unchecked	Unchecked	Unchecked	Unchecked	Unchecked	Unchecked	Unchecked	Unchecked	Unchecked	Unchecked	Unchecked	Unchecked	Unchecked	Unchecked	Unchecked	Unchecked
326	Agree	No				Yes		Single (1 baby)	30-33	Yes, pregnancy occurred naturally	2	30-34	Married	Bachelor Degree (BA, BSc etc.)	Employed	$60,000 - $90,000	Urban area (large city) (population >1M)	170			I do not know my weight									Unchecked	Unchecked	Unchecked	Unchecked	Unchecked	Unchecked	Unchecked	Unchecked	Unchecked	Unchecked	Unchecked	Unchecked	Unchecked	Unchecked	Unchecked	Unchecked	Unchecked	Unchecked	Unchecked	Unchecked
327	Agree																													Unchecked	Unchecked	Unchecked	Unchecked	Unchecked	Unchecked	Unchecked	Unchecked	Unchecked	Unchecked	Unchecked	Unchecked	Unchecked	Unchecked	Unchecked	Unchecked	Unchecked	Unchecked	Unchecked	Unchecked
328	Agree	No				Yes		Single (1 baby)	38-41	Yes, pregnancy occurred naturally	2	30-34	Married	Non-University Certificate or Diploma (Community College, CEGEP)	Other	$150,000+	Suburban (smaller city or region outside an urban area) (population >10,000 to < 1M)		4	11	Pounds (lbs)		110							Unchecked	Unchecked	Unchecked	Unchecked	Unchecked	Unchecked	Unchecked	Unchecked	Unchecked	Unchecked	Unchecked	Unchecked	Unchecked	Unchecked	Unchecked	Unchecked	Unchecked	Unchecked	Unchecked	Unchecked
329	Agree	No				Yes		Single (1 baby)	41+	Yes, pregnancy occurred naturally	1	30-34	Married	Bachelor Degree (BA, BSc etc.)	Employed	$120,000 - $150,000	Urban area (large city) (population >1M)		5	8	Prefer not to answer									Unchecked	Unchecked	Unchecked	Unchecked	Unchecked	Unchecked	Unchecked	Unchecked	Unchecked	Unchecked	Unchecked	Unchecked	Unchecked	Unchecked	Unchecked	Unchecked	Unchecked	Unchecked	Unchecked	Unchecked
330	Agree	No				Yes		Single (1 baby)	38-41	No, pregnancy was not planned	1	30-34	Common law	Bachelor Degree (BA, BSc etc.)	Employed	Prefer not to answer	Suburban (smaller city or region outside an urban area) (population >10,000 to < 1M)	160			Pounds (lbs)		140							Unchecked	Unchecked	Unchecked	Unchecked	Unchecked	Unchecked	Unchecked	Unchecked	Unchecked	Unchecked	Unchecked	Unchecked	Unchecked	Unchecked	Unchecked	Unchecked	Unchecked	Unchecked	Unchecked	Unchecked
331	Agree	Yes	25-29	Single (1 fetus)	Yes, pregnancy occurred naturally	No						30-34	Married	Bachelor Degree (BA, BSc etc.)	Employed	Prefer not to answer	Urban area (large city) (population >1M)		5	7	Pounds (lbs)		157		148	Normal weight	11.5-16 kg (25-35 lbs)	Yes	No	Unchecked	Unchecked	Checked	Checked	Checked	Checked	Unchecked	Unchecked	Unchecked	Unchecked	Unchecked	Unchecked	Unchecked	Unchecked	Unchecked	Unchecked	Unchecked	Unchecked	Unchecked	Unchecked
332	Agree	No				Yes		Single (1 baby)	38-41	No, pregnancy was not planned	1	35-39	Married	Non-University Certificate or Diploma (Community College, CEGEP)	Other	$90,000 - $120,000	Rural area (population < 10,000 )		5	1	Pounds (lbs)		200							Unchecked	Unchecked	Unchecked	Unchecked	Unchecked	Unchecked	Unchecked	Unchecked	Unchecked	Unchecked	Unchecked	Unchecked	Unchecked	Unchecked	Unchecked	Unchecked	Unchecked	Unchecked	Unchecked	Unchecked
333	Agree	No				Yes		Single (1 baby)	34-37	Yes, pregnancy occurred naturally	2	35-39	Married	Bachelor Degree (BA, BSc etc.)	Employed	$150,000+	Rural area (population < 10,000 )		5	3	Pounds (lbs)		120							Unchecked	Unchecked	Unchecked	Unchecked	Unchecked	Unchecked	Unchecked	Unchecked	Unchecked	Unchecked	Unchecked	Unchecked	Unchecked	Unchecked	Unchecked	Unchecked	Unchecked	Unchecked	Unchecked	Unchecked
334	Agree																													Unchecked	Unchecked	Unchecked	Unchecked	Unchecked	Unchecked	Unchecked	Unchecked	Unchecked	Unchecked	Unchecked	Unchecked	Unchecked	Unchecked	Unchecked	Unchecked	Unchecked	Unchecked	Unchecked	Unchecked
335	Agree	No				Yes		Single (1 baby)	34-37	Yes, pregnancy occurred naturally	1	30-34	Married	Graduate degree (MD, JD, Masters, PhD etc.)	Employed	$120,000 - $150,000	Suburban (smaller city or region outside an urban area) (population >10,000 to < 1M)													Unchecked	Unchecked	Unchecked	Unchecked	Unchecked	Unchecked	Unchecked	Unchecked	Unchecked	Unchecked	Unchecked	Unchecked	Unchecked	Unchecked	Unchecked	Unchecked	Unchecked	Unchecked	Unchecked	Unchecked
336	Agree	No				Yes		Single (1 baby)	34-37	Yes, pregnancy occurred naturally	1	35-39	Married	Bachelor Degree (BA, BSc etc.)	Employed	$90,000 - $120,000	Suburban (smaller city or region outside an urban area) (population >10,000 to < 1M)		5	5	Pounds (lbs)		190							Unchecked	Unchecked	Unchecked	Unchecked	Unchecked	Unchecked	Unchecked	Unchecked	Unchecked	Unchecked	Unchecked	Unchecked	Unchecked	Unchecked	Unchecked	Unchecked	Unchecked	Unchecked	Unchecked	Unchecked
337	Agree	No				Yes		Single (1 baby)	41+	Yes, pregnancy occurred naturally	1	30-34	Married	Bachelor Degree (BA, BSc etc.)	Employed	$60,000 - $90,000	Suburban (smaller city or region outside an urban area) (population >10,000 to < 1M)		5	7	Pounds (lbs)		235							Unchecked	Unchecked	Unchecked	Unchecked	Unchecked	Unchecked	Unchecked	Unchecked	Unchecked	Unchecked	Unchecked	Unchecked	Unchecked	Unchecked	Unchecked	Unchecked	Unchecked	Unchecked	Unchecked	Unchecked
338	Agree	No				Yes		Single (1 baby)	34-37	Yes, pregnancy occurred naturally	1	30-34	Married	Graduate degree (MD, JD, Masters, PhD etc.)	Employed	$150,000+	Urban area (large city) (population >1M)	152			Pounds (lbs)		130							Unchecked	Unchecked	Unchecked	Unchecked	Unchecked	Unchecked	Unchecked	Unchecked	Unchecked	Unchecked	Unchecked	Unchecked	Unchecked	Unchecked	Unchecked	Unchecked	Unchecked	Unchecked	Unchecked	Unchecked
339	Agree	No				Yes		Single (1 baby)	38-41	Yes, pregnancy occurred naturally	3	35-39	Married	Bachelor Degree (BA, BSc etc.)	Employed	$150,000+	Suburban (smaller city or region outside an urban area) (population >10,000 to < 1M)		5	2	Pounds (lbs)		160							Unchecked	Unchecked	Unchecked	Unchecked	Unchecked	Unchecked	Unchecked	Unchecked	Unchecked	Unchecked	Unchecked	Unchecked	Unchecked	Unchecked	Unchecked	Unchecked	Unchecked	Unchecked	Unchecked	Unchecked
340	Agree	No				Yes		Single (1 baby)	41+	Yes, pregnancy occurred naturally	1	35-39	Married	Bachelor Degree (BA, BSc etc.)	Employed	$60,000 - $90,000	Urban area (large city) (population >1M)		5	5	Pounds (lbs)		300							Unchecked	Unchecked	Unchecked	Unchecked	Unchecked	Unchecked	Unchecked	Unchecked	Unchecked	Unchecked	Unchecked	Unchecked	Unchecked	Unchecked	Unchecked	Unchecked	Unchecked	Unchecked	Unchecked	Unchecked
341	Agree	No				Yes		Single (1 baby)	38-41	Yes, pregnancy occurred naturally	2	30-34	Married	Graduate degree (MD, JD, Masters, PhD etc.)	Employed	$90,000 - $120,000	Suburban (smaller city or region outside an urban area) (population >10,000 to < 1M)		5	7	Pounds (lbs)		135							Unchecked	Unchecked	Unchecked	Unchecked	Unchecked	Unchecked	Unchecked	Unchecked	Unchecked	Unchecked	Unchecked	Unchecked	Unchecked	Unchecked	Unchecked	Unchecked	Unchecked	Unchecked	Unchecked	Unchecked
342	Agree	No				Yes		Single (1 baby)	38-41	Yes, pregnancy occurred naturally	1	30-34	Married	Graduate degree (MD, JD, Masters, PhD etc.)	Employed	$120,000 - $150,000	Suburban (smaller city or region outside an urban area) (population >10,000 to < 1M)		5	10	Pounds (lbs)		113							Unchecked	Unchecked	Unchecked	Unchecked	Unchecked	Unchecked	Unchecked	Unchecked	Unchecked	Unchecked	Unchecked	Unchecked	Unchecked	Unchecked	Unchecked	Unchecked	Unchecked	Unchecked	Unchecked	Unchecked
343	Agree	No				Yes		Single (1 baby)	38-41	Yes, pregnancy occurred naturally	3	24-29	Married	Some Post-Secondary Education	Self-employed	$30,000 - $60,000	Suburban (smaller city or region outside an urban area) (population >10,000 to < 1M)		5	4	Pounds (lbs)		160							Unchecked	Unchecked	Unchecked	Unchecked	Unchecked	Unchecked	Unchecked	Unchecked	Unchecked	Unchecked	Unchecked	Unchecked	Unchecked	Unchecked	Unchecked	Unchecked	Unchecked	Unchecked	Unchecked	Unchecked
344	Agree	No				Yes		Single (1 baby)	30-33	Yes, pregnancy occurred naturally	2	35-39	Married	Graduate degree (MD, JD, Masters, PhD etc.)	Employed	$90,000 - $120,000	Rural area (population < 10,000 )		5	1	Pounds (lbs)		135							Unchecked	Unchecked	Unchecked	Unchecked	Unchecked	Unchecked	Unchecked	Unchecked	Unchecked	Unchecked	Unchecked	Unchecked	Unchecked	Unchecked	Unchecked	Unchecked	Unchecked	Unchecked	Unchecked	Unchecked
345	Agree	No				Yes		Single (1 baby)	38-41	No, pregnancy was not planned	2	30-34	Married	Bachelor Degree (BA, BSc etc.)	Other	$120,000 - $150,000	Rural area (population < 10,000 )													Unchecked	Unchecked	Unchecked	Unchecked	Unchecked	Unchecked	Unchecked	Unchecked	Unchecked	Unchecked	Unchecked	Unchecked	Unchecked	Unchecked	Unchecked	Unchecked	Unchecked	Unchecked	Unchecked	Unchecked
346	Agree	No				Yes		Single (1 baby)	38-41	Yes, pregnancy occurred naturally	2	30-34	Married	Bachelor Degree (BA, BSc etc.)	Employed	Prefer not to answer	Suburban (smaller city or region outside an urban area) (population >10,000 to < 1M)		5	4	Pounds (lbs)		106							Unchecked	Unchecked	Unchecked	Unchecked	Unchecked	Unchecked	Unchecked	Unchecked	Unchecked	Unchecked	Unchecked	Unchecked	Unchecked	Unchecked	Unchecked	Unchecked	Unchecked	Unchecked	Unchecked	Unchecked
347	Agree	No				Yes		Single (1 baby)	38-41	Yes, pregnancy occurred naturally	2	30-34	Married	Bachelor Degree (BA, BSc etc.)	Employed	$150,000+	Urban area (large city) (population >1M)		5	6	Pounds (lbs)		137							Unchecked	Unchecked	Unchecked	Unchecked	Unchecked	Unchecked	Unchecked	Unchecked	Unchecked	Unchecked	Unchecked	Unchecked	Unchecked	Unchecked	Unchecked	Unchecked	Unchecked	Unchecked	Unchecked	Unchecked
348	Agree	No				Yes		Single (1 baby)	30-33	Yes, pregnancy occurred due to fertility treatment	1	40-44	Common law	Graduate degree (MD, JD, Masters, PhD etc.)	Employed	$150,000+	Urban area (large city) (population >1M)		5	5	Pounds (lbs)		123							Unchecked	Unchecked	Unchecked	Unchecked	Unchecked	Unchecked	Unchecked	Unchecked	Unchecked	Unchecked	Unchecked	Unchecked	Unchecked	Unchecked	Unchecked	Unchecked	Unchecked	Unchecked	Unchecked	Unchecked
349	Agree	No				Yes		Single (1 baby)	38-41	Yes, pregnancy occurred naturally	2	30-34	Common law	Graduate degree (MD, JD, Masters, PhD etc.)	Employed	$120,000 - $150,000	Suburban (smaller city or region outside an urban area) (population >10,000 to < 1M)		5	6	Pounds (lbs)		127							Unchecked	Unchecked	Unchecked	Unchecked	Unchecked	Unchecked	Unchecked	Unchecked	Unchecked	Unchecked	Unchecked	Unchecked	Unchecked	Unchecked	Unchecked	Unchecked	Unchecked	Unchecked	Unchecked	Unchecked
350	Agree	No				Yes		Single (1 baby)	38-41	Yes, pregnancy occurred naturally	1	30-34	Married	Graduate degree (MD, JD, Masters, PhD etc.)	Employed	$150,000+	Urban area (large city) (population >1M)		5	7	Pounds (lbs)		132							Unchecked	Unchecked	Unchecked	Unchecked	Unchecked	Unchecked	Unchecked	Unchecked	Unchecked	Unchecked	Unchecked	Unchecked	Unchecked	Unchecked	Unchecked	Unchecked	Unchecked	Unchecked	Unchecked	Unchecked
351	Agree	No				Yes			38-41	Yes, pregnancy occurred naturally	1	35-39	Married	Bachelor Degree (BA, BSc etc.)	Employed	$150,000+	Urban area (large city) (population >1M)		5	4	Pounds (lbs)		100							Unchecked	Unchecked	Unchecked	Unchecked	Unchecked	Unchecked	Unchecked	Unchecked	Unchecked	Unchecked	Unchecked	Unchecked	Unchecked	Unchecked	Unchecked	Unchecked	Unchecked	Unchecked	Unchecked	Unchecked
352	Agree	Yes	34-37	Single (1 fetus)	Yes, pregnancy occurred due to fertility treatment	No						30-34	Married	Bachelor Degree (BA, BSc etc.)	Employed	$150,000+	Urban area (large city) (population >1M)		5	4	Pounds (lbs)		186		155	Normal weight	11.5-16 kg (25-35 lbs)	Yes	Yes	Unchecked	Unchecked	Unchecked	Unchecked	Unchecked	Unchecked	Unchecked	Unchecked	Unchecked	Unchecked	Unchecked	Unchecked	Unchecked	Unchecked	Unchecked	Unchecked	Checked	Unchecked	Unchecked	Unchecked
353	Agree	No				Yes		Single (1 baby)	38-41	Yes, pregnancy occurred naturally	1	30-34	Married	Bachelor Degree (BA, BSc etc.)	Employed	$150,000+	Suburban (smaller city or region outside an urban area) (population >10,000 to < 1M)		5	11	Pounds (lbs)		175							Unchecked	Unchecked	Unchecked	Unchecked	Unchecked	Unchecked	Unchecked	Unchecked	Unchecked	Unchecked	Unchecked	Unchecked	Unchecked	Unchecked	Unchecked	Unchecked	Unchecked	Unchecked	Unchecked	Unchecked
354	Agree	No				Yes		Single (1 baby)	41+	Yes, pregnancy occurred naturally	1	40-44	Married	Graduate degree (MD, JD, Masters, PhD etc.)	Employed	$150,000+	Urban area (large city) (population >1M)		5	2	I do not know my weight									Unchecked	Unchecked	Unchecked	Unchecked	Unchecked	Unchecked	Unchecked	Unchecked	Unchecked	Unchecked	Unchecked	Unchecked	Unchecked	Unchecked	Unchecked	Unchecked	Unchecked	Unchecked	Unchecked	Unchecked
355	Agree	No				Yes		Single (1 baby)	38-41	Yes, pregnancy occurred naturally	2	30-34	Married	Non-University Certificate or Diploma (Community College, CEGEP)	Currently unemployed	$30,000 - $60,000	Suburban (smaller city or region outside an urban area) (population >10,000 to < 1M)		5	6	Pounds (lbs)		155							Unchecked	Unchecked	Unchecked	Unchecked	Unchecked	Unchecked	Unchecked	Unchecked	Unchecked	Unchecked	Unchecked	Unchecked	Unchecked	Unchecked	Unchecked	Unchecked	Unchecked	Unchecked	Unchecked	Unchecked
356	Agree	No				Yes		Single (1 baby)	38-41	Yes, pregnancy occurred naturally	1	35-39	Married	Graduate degree (MD, JD, Masters, PhD etc.)	Employed	$150,000+	Suburban (smaller city or region outside an urban area) (population >10,000 to < 1M)													Unchecked	Unchecked	Unchecked	Unchecked	Unchecked	Unchecked	Unchecked	Unchecked	Unchecked	Unchecked	Unchecked	Unchecked	Unchecked	Unchecked	Unchecked	Unchecked	Unchecked	Unchecked	Unchecked	Unchecked
357	Agree	No				Yes		Single (1 baby)	38-41	Yes, pregnancy occurred naturally	2	30-34	Common law	Bachelor Degree (BA, BSc etc.)	Employed	$90,000 - $120,000	Rural area (population < 10,000 )		5	2	Pounds (lbs)		110							Unchecked	Unchecked	Unchecked	Unchecked	Unchecked	Unchecked	Unchecked	Unchecked	Unchecked	Unchecked	Unchecked	Unchecked	Unchecked	Unchecked	Unchecked	Unchecked	Unchecked	Unchecked	Unchecked	Unchecked
358	Agree	No				Yes		Single (1 baby)	38-41	Yes, pregnancy occurred naturally	0	30-34	Married	Bachelor Degree (BA, BSc etc.)	Employed	$120,000 - $150,000	Suburban (smaller city or region outside an urban area) (population >10,000 to < 1M)		5	3	Pounds (lbs)		140							Unchecked	Unchecked	Unchecked	Unchecked	Unchecked	Unchecked	Unchecked	Unchecked	Unchecked	Unchecked	Unchecked	Unchecked	Unchecked	Unchecked	Unchecked	Unchecked	Unchecked	Unchecked	Unchecked	Unchecked
359	Agree																													Unchecked	Unchecked	Unchecked	Unchecked	Unchecked	Unchecked	Unchecked	Unchecked	Unchecked	Unchecked	Unchecked	Unchecked	Unchecked	Unchecked	Unchecked	Unchecked	Unchecked	Unchecked	Unchecked	Unchecked
360	Agree	No				Yes		Single (1 baby)	38-41	Yes, pregnancy occurred naturally	1	30-34	Married	Graduate degree (MD, JD, Masters, PhD etc.)	Employed	$120,000 - $150,000	Rural area (population < 10,000 )	162			Kilograms (kg)	48								Unchecked	Unchecked	Unchecked	Unchecked	Unchecked	Unchecked	Unchecked	Unchecked	Unchecked	Unchecked	Unchecked	Unchecked	Unchecked	Unchecked	Unchecked	Unchecked	Unchecked	Unchecked	Unchecked	Unchecked
361	Agree	No				Yes		Single (1 baby)	38-41	No, pregnancy was not planned	2	40-44	Divorced	Bachelor Degree (BA, BSc etc.)	Employed	$30,000 - $60,000	Suburban (smaller city or region outside an urban area) (population >10,000 to < 1M)		5	3	Pounds (lbs)		135							Unchecked	Unchecked	Unchecked	Unchecked	Unchecked	Unchecked	Unchecked	Unchecked	Unchecked	Unchecked	Unchecked	Unchecked	Unchecked	Unchecked	Unchecked	Unchecked	Unchecked	Unchecked	Unchecked	Unchecked
362	Agree	Yes	30-33	Single (1 fetus)	Yes, pregnancy occurred naturally	Yes		Single (1 baby)	41+	Yes, pregnancy occurred naturally	1	35-39	Married	Graduate degree (MD, JD, Masters, PhD etc.)	Employed	$150,000+	Urban area (large city) (population >1M)		5	4	Pounds (lbs)		155		130	Normal weight	I don't know	Yes	No	Unchecked	Unchecked	Checked	Unchecked	Unchecked	Checked	Unchecked	Checked	Unchecked	Unchecked	Unchecked	Unchecked	Unchecked	Unchecked	Unchecked	Unchecked	Unchecked	Unchecked	Unchecked	Unchecked
363	Agree	No				Yes			38-41	Yes, pregnancy occurred naturally	1	30-34	Married	Graduate degree (MD, JD, Masters, PhD etc.)	Self-employed	$150,000+	Suburban (smaller city or region outside an urban area) (population >10,000 to < 1M)		5	6	Pounds (lbs)		130							Unchecked	Unchecked	Unchecked	Unchecked	Unchecked	Unchecked	Unchecked	Unchecked	Unchecked	Unchecked	Unchecked	Unchecked	Unchecked	Unchecked	Unchecked	Unchecked	Unchecked	Unchecked	Unchecked	Unchecked
364	Agree	No				Yes		Single (1 baby)	38-41	Yes, pregnancy occurred naturally	2	30-34	Married	Bachelor Degree (BA, BSc etc.)	Employed	$60,000 - $90,000	Suburban (smaller city or region outside an urban area) (population >10,000 to < 1M)		5	1	Pounds (lbs)		189							Unchecked	Unchecked	Unchecked	Unchecked	Unchecked	Unchecked	Unchecked	Unchecked	Unchecked	Unchecked	Unchecked	Unchecked	Unchecked	Unchecked	Unchecked	Unchecked	Unchecked	Unchecked	Unchecked	Unchecked
365	Agree	No				Yes		Single (1 baby)	38-41	No, pregnancy was not planned	1	35-39	Common law	Bachelor Degree (BA, BSc etc.)	Employed	$120,000 - $150,000	Rural area (population < 10,000 )		5	2	Pounds (lbs)		152							Unchecked	Unchecked	Unchecked	Unchecked	Unchecked	Unchecked	Unchecked	Unchecked	Unchecked	Unchecked	Unchecked	Unchecked	Unchecked	Unchecked	Unchecked	Unchecked	Unchecked	Unchecked	Unchecked	Unchecked
366	Agree	No				Yes		Single (1 baby)	38-41	Yes, pregnancy occurred naturally	2	30-34	Married	Bachelor Degree (BA, BSc etc.)	Employed	$60,000 - $90,000	Suburban (smaller city or region outside an urban area) (population >10,000 to < 1M)		5	2	Pounds (lbs)		148							Unchecked	Unchecked	Unchecked	Unchecked	Unchecked	Unchecked	Unchecked	Unchecked	Unchecked	Unchecked	Unchecked	Unchecked	Unchecked	Unchecked	Unchecked	Unchecked	Unchecked	Unchecked	Unchecked	Unchecked
367	Agree	Yes	38-41	Single (1 fetus)	Yes, pregnancy occurred naturally	Yes		Single (1 baby)	34-37	Yes, pregnancy occurred naturally	1	30-34	Married	Bachelor Degree (BA, BSc etc.)	Employed	$150,000+	Suburban (smaller city or region outside an urban area) (population >10,000 to < 1M)	160			Kilograms (kg)	67		55		Normal weight	11.5-16 kg (25-35 lbs)	No	No	Unchecked	Unchecked	Checked	Unchecked	Unchecked	Unchecked	Unchecked	Unchecked	Unchecked	Unchecked	Unchecked	Unchecked	Unchecked	Unchecked	Unchecked	Unchecked	Unchecked	Unchecked	Unchecked	Unchecked
368	Agree	No				Yes		Single (1 baby)	38-41	Yes, pregnancy occurred due to fertility treatment	1	35-39	Married	Graduate degree (MD, JD, Masters, PhD etc.)	Employed	$150,000+	Suburban (smaller city or region outside an urban area) (population >10,000 to < 1M)		5	4	Pounds (lbs)		112							Unchecked	Unchecked	Unchecked	Unchecked	Unchecked	Unchecked	Unchecked	Unchecked	Unchecked	Unchecked	Unchecked	Unchecked	Unchecked	Unchecked	Unchecked	Unchecked	Unchecked	Unchecked	Unchecked	Unchecked
369	Agree																													Unchecked	Unchecked	Unchecked	Unchecked	Unchecked	Unchecked	Unchecked	Unchecked	Unchecked	Unchecked	Unchecked	Unchecked	Unchecked	Unchecked	Unchecked	Unchecked	Unchecked	Unchecked	Unchecked	Unchecked
370	Agree	No				Yes		Single (1 baby)	38-41	Yes, pregnancy occurred naturally	1	24-29	Married	Bachelor Degree (BA, BSc etc.)	Employed	$60,000 - $90,000	Rural area (population < 10,000 )		5	3	Pounds (lbs)		133							Unchecked	Unchecked	Unchecked	Unchecked	Unchecked	Unchecked	Unchecked	Unchecked	Unchecked	Unchecked	Unchecked	Unchecked	Unchecked	Unchecked	Unchecked	Unchecked	Unchecked	Unchecked	Unchecked	Unchecked
371	Agree	Yes	Less than 24 weeks	Single (1 fetus)	Yes, pregnancy occurred naturally	Yes		Single (1 baby)	41+	Yes, pregnancy occurred naturally	2	30-34	Common law	Bachelor Degree (BA, BSc etc.)	Employed	$60,000 - $90,000	Rural area (population < 10,000 )		5	2	Pounds (lbs)		135		130	Normal weight	7-11.5 kg (15-25 lbs)	Yes	No	Unchecked	Unchecked	Unchecked	Checked	Unchecked	Unchecked	Unchecked	Unchecked	Unchecked	Unchecked	Unchecked	Unchecked	Unchecked	Unchecked	Unchecked	Unchecked	Unchecked	Unchecked	Unchecked	Unchecked
372	Agree	Yes	30-33	Single (1 fetus)	Yes, pregnancy occurred naturally	Yes		Single (1 baby)	38-41	Yes, pregnancy occurred naturally	1	24-29	Married	Non-University Certificate or Diploma (Community College, CEGEP)	Employed	$30,000 - $60,000	Rural area (population < 10,000 )	173			Pounds (lbs)		175		152	Normal weight	11.5-16 kg (25-35 lbs)	Yes	No	Checked	Unchecked	Checked	Unchecked	Checked	Unchecked	Unchecked	Unchecked	Unchecked	Checked	Unchecked	Unchecked	Unchecked	Unchecked	Unchecked	Unchecked	Unchecked	Unchecked	Unchecked	Unchecked
373	Agree	No				Yes		Single (1 baby)	41+	Yes, pregnancy occurred naturally	1	24-29	Married	Bachelor Degree (BA, BSc etc.)	Currently unemployed	$30,000 - $60,000	Rural area (population < 10,000 )		5	5	Pounds (lbs)		123							Unchecked	Unchecked	Unchecked	Unchecked	Unchecked	Unchecked	Unchecked	Unchecked	Unchecked	Unchecked	Unchecked	Unchecked	Unchecked	Unchecked	Unchecked	Unchecked	Unchecked	Unchecked	Unchecked	Unchecked
374	Agree	No				Yes		Single (1 baby)	41+	Yes, pregnancy occurred naturally	1	24-29	Married	Trade Certification or Diploma (Vocational or Apprenticeship)	Self-employed	$90,000 - $120,000	Rural area (population < 10,000 )		5	4	Pounds (lbs)		114							Unchecked	Unchecked	Unchecked	Unchecked	Unchecked	Unchecked	Unchecked	Unchecked	Unchecked	Unchecked	Unchecked	Unchecked	Unchecked	Unchecked	Unchecked	Unchecked	Unchecked	Unchecked	Unchecked	Unchecked
375	Agree	No				Yes		Single (1 baby)	38-41	Yes, pregnancy occurred naturally	2	30-34	Married	Non-University Certificate or Diploma (Community College, CEGEP)	Employed	$60,000 - $90,000	Rural area (population < 10,000 )		5	6	Pounds (lbs)		178							Unchecked	Unchecked	Unchecked	Unchecked	Unchecked	Unchecked	Unchecked	Unchecked	Unchecked	Unchecked	Unchecked	Unchecked	Unchecked	Unchecked	Unchecked	Unchecked	Unchecked	Unchecked	Unchecked	Unchecked
376	Agree	No				Yes		Single (1 baby)	38-41	No, pregnancy was not planned	1	30-34	Married	Non-University Certificate or Diploma (Community College, CEGEP)	Employed	$30,000 - $60,000	Rural area (population < 10,000 )		5	5	Pounds (lbs)		180							Unchecked	Unchecked	Unchecked	Unchecked	Unchecked	Unchecked	Unchecked	Unchecked	Unchecked	Unchecked	Unchecked	Unchecked	Unchecked	Unchecked	Unchecked	Unchecked	Unchecked	Unchecked	Unchecked	Unchecked
377	Agree	Yes	30-33	Single (1 fetus)	Yes, pregnancy occurred naturally	No						24-29	Married	Non-University Certificate or Diploma (Community College, CEGEP)	Employed	$90,000 - $120,000	Rural area (population < 10,000 )		5	4	Pounds (lbs)		150		125	Normal weight	11.5-16 kg (25-35 lbs)	No	No	Unchecked	Unchecked	Checked	Checked	Unchecked	Checked	Unchecked	Unchecked	Unchecked	Unchecked	Unchecked	Unchecked	Unchecked	Unchecked	Unchecked	Unchecked	Unchecked	Unchecked	Unchecked	Unchecked
378	Agree	No				Yes		Single (1 baby)	38-41	Yes, pregnancy occurred naturally	2	24-29	Married	Trade Certification or Diploma (Vocational or Apprenticeship)	Employed	$30,000 - $60,000	Rural area (population < 10,000 )		5	7	Pounds (lbs)		210							Unchecked	Unchecked	Unchecked	Unchecked	Unchecked	Unchecked	Unchecked	Unchecked	Unchecked	Unchecked	Unchecked	Unchecked	Unchecked	Unchecked	Unchecked	Unchecked	Unchecked	Unchecked	Unchecked	Unchecked
379	Agree	No				Yes		Single (1 baby)	38-41	No, pregnancy was not planned	3	30-34	Common law	Bachelor Degree (BA, BSc etc.)	Self-employed	$90,000 - $120,000	Rural area (population < 10,000 )		5	8	Pounds (lbs)		205							Unchecked	Unchecked	Unchecked	Unchecked	Unchecked	Unchecked	Unchecked	Unchecked	Unchecked	Unchecked	Unchecked	Unchecked	Unchecked	Unchecked	Unchecked	Unchecked	Unchecked	Unchecked	Unchecked	Unchecked
380	Agree	Yes	25-29	Single (1 fetus)	Yes, pregnancy occurred naturally	No						24-29	Married	Bachelor Degree (BA, BSc etc.)	Employed	$120,000 - $150,000	Suburban (smaller city or region outside an urban area) (population >10,000 to < 1M)		5	7	Pounds (lbs)		185		169	Overweight	7-11.5 kg (15-25 lbs)	Yes	No	Unchecked	Unchecked	Checked	Unchecked	Checked	Checked	Unchecked	Unchecked	Unchecked	Checked	Unchecked	Unchecked	Unchecked	Unchecked	Unchecked	Unchecked	Unchecked	Unchecked	Unchecked	Unchecked
381	Agree																													Unchecked	Unchecked	Unchecked	Unchecked	Unchecked	Unchecked	Unchecked	Unchecked	Unchecked	Unchecked	Unchecked	Unchecked	Unchecked	Unchecked	Unchecked	Unchecked	Unchecked	Unchecked	Unchecked	Unchecked
382	Agree	Yes	25-29	Single (1 fetus)	No, pregnancy was not planned	Yes		Single (1 baby)	38-41	Yes, pregnancy occurred due to fertility treatment	1	40-44	Married	Non-University Certificate or Diploma (Community College, CEGEP)	Employed	$30,000 - $60,000	Suburban (smaller city or region outside an urban area) (population >10,000 to < 1M)		5	4	Pounds (lbs)		184		160	Normal weight	7-11.5 kg (15-25 lbs)	Yes	No	Unchecked	Unchecked	Unchecked	Unchecked	Unchecked	Checked	Unchecked	Checked	Unchecked	Unchecked	Unchecked	Unchecked	Unchecked	Unchecked	Unchecked	Unchecked	Unchecked	Unchecked	Unchecked	Unchecked
383	Agree	No				Yes		Single (1 baby)	38-41	No, pregnancy was not planned	2	35-39	Married	Bachelor Degree (BA, BSc etc.)	Employed	$90,000 - $120,000	Urban area (large city) (population >1M)		5	6	Pounds (lbs)		150							Unchecked	Unchecked	Unchecked	Unchecked	Unchecked	Unchecked	Unchecked	Unchecked	Unchecked	Unchecked	Unchecked	Unchecked	Unchecked	Unchecked	Unchecked	Unchecked	Unchecked	Unchecked	Unchecked	Unchecked
384	Agree	No				Yes		Single (1 baby)	38-41	Yes, pregnancy occurred naturally	2	40-44	Common law	Bachelor Degree (BA, BSc etc.)	Employed	$150,000+	Urban area (large city) (population >1M)		5	9	Pounds (lbs)		155							Unchecked	Unchecked	Unchecked	Unchecked	Unchecked	Unchecked	Unchecked	Unchecked	Unchecked	Unchecked	Unchecked	Unchecked	Unchecked	Unchecked	Unchecked	Unchecked	Unchecked	Unchecked	Unchecked	Unchecked
385	Agree	No				Yes		Single (1 baby)	38-41	Yes, pregnancy occurred naturally	1	30-34	Married	Graduate degree (MD, JD, Masters, PhD etc.)	Employed	$90,000 - $120,000	Suburban (smaller city or region outside an urban area) (population >10,000 to < 1M)		5	5	Pounds (lbs)		137							Unchecked	Unchecked	Unchecked	Unchecked	Unchecked	Unchecked	Unchecked	Unchecked	Unchecked	Unchecked	Unchecked	Unchecked	Unchecked	Unchecked	Unchecked	Unchecked	Unchecked	Unchecked	Unchecked	Unchecked
386	Agree	No				Yes		Single (1 baby)	38-41	Yes, pregnancy occurred naturally	2	35-39	Common law	Bachelor Degree (BA, BSc etc.)	Employed	$60,000 - $90,000	Suburban (smaller city or region outside an urban area) (population >10,000 to < 1M)		5	6	Pounds (lbs)		226							Unchecked	Unchecked	Unchecked	Unchecked	Unchecked	Unchecked	Unchecked	Unchecked	Unchecked	Unchecked	Unchecked	Unchecked	Unchecked	Unchecked	Unchecked	Unchecked	Unchecked	Unchecked	Unchecked	Unchecked
387	Agree	No				Yes		Single (1 baby)	38-41	Yes, pregnancy occurred naturally	1	35-39	Married	Graduate degree (MD, JD, Masters, PhD etc.)	Employed	$120,000 - $150,000	Rural area (population < 10,000 )		5	4	Pounds (lbs)		127							Unchecked	Unchecked	Unchecked	Unchecked	Unchecked	Unchecked	Unchecked	Unchecked	Unchecked	Unchecked	Unchecked	Unchecked	Unchecked	Unchecked	Unchecked	Unchecked	Unchecked	Unchecked	Unchecked	Unchecked
388	Agree	No				Yes		Single (1 baby)	38-41	Yes, pregnancy occurred naturally	3	30-34	Married	Bachelor Degree (BA, BSc etc.)	Currently unemployed	$60,000 - $90,000	Suburban (smaller city or region outside an urban area) (population >10,000 to < 1M)		5	8	Pounds (lbs)		200							Unchecked	Unchecked	Unchecked	Unchecked	Unchecked	Unchecked	Unchecked	Unchecked	Unchecked	Unchecked	Unchecked	Unchecked	Unchecked	Unchecked	Unchecked	Unchecked	Unchecked	Unchecked	Unchecked	Unchecked
389	Agree																													Unchecked	Unchecked	Unchecked	Unchecked	Unchecked	Unchecked	Unchecked	Unchecked	Unchecked	Unchecked	Unchecked	Unchecked	Unchecked	Unchecked	Unchecked	Unchecked	Unchecked	Unchecked	Unchecked	Unchecked
390																														Unchecked	Unchecked	Unchecked	Unchecked	Unchecked	Unchecked	Unchecked	Unchecked	Unchecked	Unchecked	Unchecked	Unchecked	Unchecked	Unchecked	Unchecked	Unchecked	Unchecked	Unchecked	Unchecked	Unchecked
391	Agree	No				Yes		Single (1 baby)	38-41	Yes, pregnancy occurred naturally	2	35-39	Married	Graduate degree (MD, JD, Masters, PhD etc.)	Employed	$150,000+	Suburban (smaller city or region outside an urban area) (population >10,000 to < 1M)		5	4	I do not know my weight									Unchecked	Unchecked	Unchecked	Unchecked	Unchecked	Unchecked	Unchecked	Unchecked	Unchecked	Unchecked	Unchecked	Unchecked	Unchecked	Unchecked	Unchecked	Unchecked	Unchecked	Unchecked	Unchecked	Unchecked
392	Agree	Yes	34-37	Single (1 fetus)	No, pregnancy was not planned	Yes		Single (1 baby)	38-41	No, pregnancy was not planned	3	18-23	Single	High School/ GED	Student	$30,000 - $60,000	Urban area (large city) (population >1M)		5	5	Pounds (lbs)		197		151	Normal weight	11.5-16 kg (25-35 lbs)	No	No	Unchecked	Unchecked	Unchecked	Unchecked	Checked	Checked	Unchecked	Unchecked	Unchecked	Unchecked	Unchecked	Unchecked	Unchecked	Unchecked	Unchecked	Unchecked	Unchecked	Unchecked	Unchecked	Unchecked
393	Agree	No				Yes		Single (1 baby)	34-37	Yes, pregnancy occurred naturally	1	40-44	Married	Non-University Certificate or Diploma (Community College, CEGEP)	Self-employed	$120,000 - $150,000	Suburban (smaller city or region outside an urban area) (population >10,000 to < 1M)		5	6	Pounds (lbs)		130							Unchecked	Unchecked	Unchecked	Unchecked	Unchecked	Unchecked	Unchecked	Unchecked	Unchecked	Unchecked	Unchecked	Unchecked	Unchecked	Unchecked	Unchecked	Unchecked	Unchecked	Unchecked	Unchecked	Unchecked
394	Agree	No				Yes		Single (1 baby)	38-41	Yes, pregnancy occurred naturally	2	35-39	Married	Graduate degree (MD, JD, Masters, PhD etc.)	Employed	$30,000 - $60,000	Suburban (smaller city or region outside an urban area) (population >10,000 to < 1M)		6	0	I do not know my weight									Unchecked	Unchecked	Unchecked	Unchecked	Unchecked	Unchecked	Unchecked	Unchecked	Unchecked	Unchecked	Unchecked	Unchecked	Unchecked	Unchecked	Unchecked	Unchecked	Unchecked	Unchecked	Unchecked	Unchecked
395	Agree	No				Yes		Single (1 baby)	38-41	Yes, pregnancy occurred naturally	2	35-39	Married	Graduate degree (MD, JD, Masters, PhD etc.)	Employed	$150,000+	Suburban (smaller city or region outside an urban area) (population >10,000 to < 1M)		5	5	Pounds (lbs)		120							Unchecked	Unchecked	Unchecked	Unchecked	Unchecked	Unchecked	Unchecked	Unchecked	Unchecked	Unchecked	Unchecked	Unchecked	Unchecked	Unchecked	Unchecked	Unchecked	Unchecked	Unchecked	Unchecked	Unchecked
396	Agree	Yes	30-33	Single (1 fetus)	Prefer not to answer	No						18-23	Single	High School/ GED	Currently unemployed	Prefer not to answer	Rural area (population < 10,000 )		5	3	Pounds (lbs)		125		86	Underweight	12.5-18 kg (28-40 lbs)	Yes	No	Checked	Unchecked	Checked	Unchecked	Checked	Unchecked	Unchecked	Unchecked	Unchecked	Checked	Unchecked	Unchecked	Unchecked	Unchecked	Unchecked	Unchecked	Unchecked	Unchecked	Unchecked	Unchecked
397	Agree	No				No						45-49	Married	Graduate degree (MD, JD, Masters, PhD etc.)	Employed	$60,000 - $90,000	Suburban (smaller city or region outside an urban area) (population >10,000 to < 1M)		5	2	Pounds (lbs)		130							Unchecked	Unchecked	Unchecked	Unchecked	Unchecked	Unchecked	Unchecked	Unchecked	Unchecked	Unchecked	Unchecked	Unchecked	Unchecked	Unchecked	Unchecked	Unchecked	Unchecked	Unchecked	Unchecked	Unchecked
398	Agree	No				Yes		Single (1 baby)	38-41	Yes, pregnancy occurred naturally	2	24-29	Married	Non-University Certificate or Diploma (Community College, CEGEP)	Employed	$90,000 - $120,000	Rural area (population < 10,000 )		5	5	Pounds (lbs)		150							Unchecked	Unchecked	Unchecked	Unchecked	Unchecked	Unchecked	Unchecked	Unchecked	Unchecked	Unchecked	Unchecked	Unchecked	Unchecked	Unchecked	Unchecked	Unchecked	Unchecked	Unchecked	Unchecked	Unchecked
399	Agree	No				Yes		Single (1 baby)	38-41	Yes, pregnancy occurred naturally	2	30-34	Married	Bachelor Degree (BA, BSc etc.)	Employed	$120,000 - $150,000	Urban area (large city) (population >1M)		5	9	Pounds (lbs)		140							Unchecked	Unchecked	Unchecked	Unchecked	Unchecked	Unchecked	Unchecked	Unchecked	Unchecked	Unchecked	Unchecked	Unchecked	Unchecked	Unchecked	Unchecked	Unchecked	Unchecked	Unchecked	Unchecked	Unchecked
400	Agree	No				Yes		Twins (2 babies)	25-29	Yes, pregnancy occurred naturally	1	35-39	Married	Bachelor Degree (BA, BSc etc.)	Employed	$150,000+	Rural area (population < 10,000 )		5	2	Pounds (lbs)		210							Unchecked	Unchecked	Unchecked	Unchecked	Unchecked	Unchecked	Unchecked	Unchecked	Unchecked	Unchecked	Unchecked	Unchecked	Unchecked	Unchecked	Unchecked	Unchecked	Unchecked	Unchecked	Unchecked	Unchecked
401																														Unchecked	Unchecked	Unchecked	Unchecked	Unchecked	Unchecked	Unchecked	Unchecked	Unchecked	Unchecked	Unchecked	Unchecked	Unchecked	Unchecked	Unchecked	Unchecked	Unchecked	Unchecked	Unchecked	Unchecked
402	Disagree																													Unchecked	Unchecked	Unchecked	Unchecked	Unchecked	Unchecked	Unchecked	Unchecked	Unchecked	Unchecked	Unchecked	Unchecked	Unchecked	Unchecked	Unchecked	Unchecked	Unchecked	Unchecked	Unchecked	Unchecked
403	Agree	No				Yes		Single (1 baby)	38-41	Yes, pregnancy occurred naturally	2	30-34	Married	Non-University Certificate or Diploma (Community College, CEGEP)	Employed	$120,000 - $150,000	Suburban (smaller city or region outside an urban area) (population >10,000 to < 1M)													Unchecked	Unchecked	Unchecked	Unchecked	Unchecked	Unchecked	Unchecked	Unchecked	Unchecked	Unchecked	Unchecked	Unchecked	Unchecked	Unchecked	Unchecked	Unchecked	Unchecked	Unchecked	Unchecked	Unchecked
404	Agree	No				Yes		Single (1 baby)	38-41	No, pregnancy was not planned	1	40-44	Married	Non-University Certificate or Diploma (Community College, CEGEP)	Self-employed	$150,000+	Rural area (population < 10,000 )		5	6	Pounds (lbs)		155							Unchecked	Unchecked	Unchecked	Unchecked	Unchecked	Unchecked	Unchecked	Unchecked	Unchecked	Unchecked	Unchecked	Unchecked	Unchecked	Unchecked	Unchecked	Unchecked	Unchecked	Unchecked	Unchecked	Unchecked
405	Agree	No				Yes																								Unchecked	Unchecked	Unchecked	Unchecked	Unchecked	Unchecked	Unchecked	Unchecked	Unchecked	Unchecked	Unchecked	Unchecked	Unchecked	Unchecked	Unchecked	Unchecked	Unchecked	Unchecked	Unchecked	Unchecked
406	Agree																													Unchecked	Unchecked	Unchecked	Unchecked	Unchecked	Unchecked	Unchecked	Unchecked	Unchecked	Unchecked	Unchecked	Unchecked	Unchecked	Unchecked	Unchecked	Unchecked	Unchecked	Unchecked	Unchecked	Unchecked
407	Agree																													Unchecked	Unchecked	Unchecked	Unchecked	Unchecked	Unchecked	Unchecked	Unchecked	Unchecked	Unchecked	Unchecked	Unchecked	Unchecked	Unchecked	Unchecked	Unchecked	Unchecked	Unchecked	Unchecked	Unchecked
408	Agree																													Unchecked	Unchecked	Unchecked	Unchecked	Unchecked	Unchecked	Unchecked	Unchecked	Unchecked	Unchecked	Unchecked	Unchecked	Unchecked	Unchecked	Unchecked	Unchecked	Unchecked	Unchecked	Unchecked	Unchecked
409	Agree	No				Yes		Single (1 baby)	38-41	No, pregnancy was not planned	1	18-23	Married	Non-University Certificate or Diploma (Community College, CEGEP)	Employed	$60,000 - $90,000	Suburban (smaller city or region outside an urban area) (population >10,000 to < 1M)													Unchecked	Unchecked	Unchecked	Unchecked	Unchecked	Unchecked	Unchecked	Unchecked	Unchecked	Unchecked	Unchecked	Unchecked	Unchecked	Unchecked	Unchecked	Unchecked	Unchecked	Unchecked	Unchecked	Unchecked
410	Agree	No				Yes		Single (1 baby)	38-41	Yes, pregnancy occurred naturally	1	18-23	Married	Non-University Certificate or Diploma (Community College, CEGEP)	Employed	$60,000 - $90,000	Suburban (smaller city or region outside an urban area) (population >10,000 to < 1M)		5	6	Pounds (lbs)		150							Unchecked	Unchecked	Unchecked	Unchecked	Unchecked	Unchecked	Unchecked	Unchecked	Unchecked	Unchecked	Unchecked	Unchecked	Unchecked	Unchecked	Unchecked	Unchecked	Unchecked	Unchecked	Unchecked	Unchecked
411	Agree																													Unchecked	Unchecked	Unchecked	Unchecked	Unchecked	Unchecked	Unchecked	Unchecked	Unchecked	Unchecked	Unchecked	Unchecked	Unchecked	Unchecked	Unchecked	Unchecked	Unchecked	Unchecked	Unchecked	Unchecked
412	Agree																													Unchecked	Unchecked	Unchecked	Unchecked	Unchecked	Unchecked	Unchecked	Unchecked	Unchecked	Unchecked	Unchecked	Unchecked	Unchecked	Unchecked	Unchecked	Unchecked	Unchecked	Unchecked	Unchecked	Unchecked
413	Agree	Yes	Less than 24 weeks	Single (1 fetus)	No, pregnancy was not planned	Yes		Single (1 baby)	38-41	No, pregnancy was not planned	1	24-29	Common law	Non-University Certificate or Diploma (Community College, CEGEP)	Employed	$30,000 - $60,000	Suburban (smaller city or region outside an urban area) (population >10,000 to < 1M)		5	3	Pounds (lbs)		126		116	Normal weight	11.5-16 kg (25-35 lbs)	No	No	Checked	Unchecked	Checked	Unchecked	Checked	Checked	Unchecked	Unchecked	Unchecked	Unchecked	Checked	Unchecked	Unchecked	Unchecked	Unchecked	Unchecked	Unchecked	Unchecked	Unchecked	Unchecked
414	Agree																													Unchecked	Unchecked	Unchecked	Unchecked	Unchecked	Unchecked	Unchecked	Unchecked	Unchecked	Unchecked	Unchecked	Unchecked	Unchecked	Unchecked	Unchecked	Unchecked	Unchecked	Unchecked	Unchecked	Unchecked
415	Agree	No				Yes		Single (1 baby)	38-41	Yes, pregnancy occurred naturally	1	24-29	Married	Bachelor Degree (BA, BSc etc.)	Student	Less than $30,000	Suburban (smaller city or region outside an urban area) (population >10,000 to < 1M)	155			Kilograms (kg)	50								Unchecked	Unchecked	Unchecked	Unchecked	Unchecked	Unchecked	Unchecked	Unchecked	Unchecked	Unchecked	Unchecked	Unchecked	Unchecked	Unchecked	Unchecked	Unchecked	Unchecked	Unchecked	Unchecked	Unchecked
416	Agree	No				Yes		Single (1 baby)	38-41	Yes, pregnancy occurred naturally	1	24-29	Married	Bachelor Degree (BA, BSc etc.)	Student	Less than $30,000	Suburban (smaller city or region outside an urban area) (population >10,000 to < 1M)	155			Kilograms (kg)	50								Unchecked	Unchecked	Unchecked	Unchecked	Unchecked	Unchecked	Unchecked	Unchecked	Unchecked	Unchecked	Unchecked	Unchecked	Unchecked	Unchecked	Unchecked	Unchecked	Unchecked	Unchecked	Unchecked	Unchecked
417	Agree	No				Yes		Single (1 baby)	38-41	No, pregnancy was not planned	0	24-29	Married	Bachelor Degree (BA, BSc etc.)	Employed	$30,000 - $60,000	Urban area (large city) (population >1M)				Kilograms (kg)	88								Unchecked	Unchecked	Unchecked	Unchecked	Unchecked	Unchecked	Unchecked	Unchecked	Unchecked	Unchecked	Unchecked	Unchecked	Unchecked	Unchecked	Unchecked	Unchecked	Unchecked	Unchecked	Unchecked	Unchecked
418	Agree	No				No						24-29	Single	Bachelor Degree (BA, BSc etc.)	Employed	Less than $30,000	Urban area (large city) (population >1M)	154			Kilograms (kg)	53								Unchecked	Unchecked	Unchecked	Unchecked	Unchecked	Unchecked	Unchecked	Unchecked	Unchecked	Unchecked	Unchecked	Unchecked	Unchecked	Unchecked	Unchecked	Unchecked	Unchecked	Unchecked	Unchecked	Unchecked
419	Agree																													Unchecked	Unchecked	Unchecked	Unchecked	Unchecked	Unchecked	Unchecked	Unchecked	Unchecked	Unchecked	Unchecked	Unchecked	Unchecked	Unchecked	Unchecked	Unchecked	Unchecked	Unchecked	Unchecked	Unchecked
420	Agree	No				Yes		Single (1 baby)	38-41	Yes, pregnancy occurred due to fertility treatment	1	40-44	Married	Graduate degree (MD, JD, Masters, PhD etc.)	Employed	$150,000+	Urban area (large city) (population >1M)	155			Kilograms (kg)	62								Unchecked	Unchecked	Unchecked	Unchecked	Unchecked	Unchecked	Unchecked	Unchecked	Unchecked	Unchecked	Unchecked	Unchecked	Unchecked	Unchecked	Unchecked	Unchecked	Unchecked	Unchecked	Unchecked	Unchecked
421	Agree	Yes	Less than 24 weeks	Single (1 fetus)	Yes, pregnancy occurred naturally	Yes		Single (1 baby)	41+	Yes, pregnancy occurred naturally	1	24-29	Married	Some Post-Secondary Education	Currently unemployed	$60,000 - $90,000	Suburban (smaller city or region outside an urban area) (population >10,000 to < 1M)		6		Pounds (lbs)		223		221					Unchecked	Unchecked	Unchecked	Unchecked	Unchecked	Unchecked	Unchecked	Unchecked	Unchecked	Unchecked	Unchecked	Unchecked	Unchecked	Unchecked	Unchecked	Unchecked	Unchecked	Unchecked	Unchecked	Unchecked
422	Agree	No				Yes		Single (1 baby)	38-41	Yes, pregnancy occurred due to fertility treatment	1	35-39	Divorced	Bachelor Degree (BA, BSc etc.)	Employed	$60,000 - $90,000	Suburban (smaller city or region outside an urban area) (population >10,000 to < 1M)		5	10	Pounds (lbs)		155							Unchecked	Unchecked	Unchecked	Unchecked	Unchecked	Unchecked	Unchecked	Unchecked	Unchecked	Unchecked	Unchecked	Unchecked	Unchecked	Unchecked	Unchecked	Unchecked	Unchecked	Unchecked	Unchecked	Unchecked
423	Agree	No				Yes		Single (1 baby)	38-41	No, pregnancy was not planned	1	35-39	Married	Graduate degree (MD, JD, Masters, PhD etc.)	Employed	$120,000 - $150,000	Urban area (large city) (population >1M)		5	4	Pounds (lbs)		125							Unchecked	Unchecked	Unchecked	Unchecked	Unchecked	Unchecked	Unchecked	Unchecked	Unchecked	Unchecked	Unchecked	Unchecked	Unchecked	Unchecked	Unchecked	Unchecked	Unchecked	Unchecked	Unchecked	Unchecked
424	Agree	Yes	25-29	Single (1 fetus)	Yes, pregnancy occurred naturally	No						30-34	Married	Graduate degree (MD, JD, Masters, PhD etc.)	Employed	$150,000+	Suburban (smaller city or region outside an urban area) (population >10,000 to < 1M)	164			Kilograms (kg)	61		56		Normal weight	5-9 kg (11- 20 lbs)	Yes	No	Unchecked	Unchecked	Checked	Unchecked	Checked	Unchecked	Unchecked	Unchecked	Unchecked	Unchecked	Unchecked	Unchecked	Unchecked	Unchecked	Unchecked	Unchecked	Unchecked	Unchecked	Unchecked	Unchecked
425	Agree	No				Yes		Single (1 baby)	38-41	Yes, pregnancy occurred naturally	1	40-44	Married	Bachelor Degree (BA, BSc etc.)	Employed	$120,000 - $150,000	Urban area (large city) (population >1M)		5	9	Pounds (lbs)		140							Unchecked	Unchecked	Unchecked	Unchecked	Unchecked	Unchecked	Unchecked	Unchecked	Unchecked	Unchecked	Unchecked	Unchecked	Unchecked	Unchecked	Unchecked	Unchecked	Unchecked	Unchecked	Unchecked	Unchecked
426	Agree	No				Yes		Single (1 baby)	38-41	Yes, pregnancy occurred naturally	2	35-39	Married	Bachelor Degree (BA, BSc etc.)	Employed	$120,000 - $150,000	Suburban (smaller city or region outside an urban area) (population >10,000 to < 1M)	184			Pounds (lbs)		155							Unchecked	Unchecked	Unchecked	Unchecked	Unchecked	Unchecked	Unchecked	Unchecked	Unchecked	Unchecked	Unchecked	Unchecked	Unchecked	Unchecked	Unchecked	Unchecked	Unchecked	Unchecked	Unchecked	Unchecked
427	Agree	No				Yes		Single (1 baby)	38-41	Yes, pregnancy occurred naturally	0	35-39	Married	Non-University Certificate or Diploma (Community College, CEGEP)	Employed	$90,000 - $120,000	Suburban (smaller city or region outside an urban area) (population >10,000 to < 1M)		5	4	Pounds (lbs)		135							Unchecked	Unchecked	Unchecked	Unchecked	Unchecked	Unchecked	Unchecked	Unchecked	Unchecked	Unchecked	Unchecked	Unchecked	Unchecked	Unchecked	Unchecked	Unchecked	Unchecked	Unchecked	Unchecked	Unchecked
428																														Unchecked	Unchecked	Unchecked	Unchecked	Unchecked	Unchecked	Unchecked	Unchecked	Unchecked	Unchecked	Unchecked	Unchecked	Unchecked	Unchecked	Unchecked	Unchecked	Unchecked	Unchecked	Unchecked	Unchecked
429	Agree																													Unchecked	Unchecked	Unchecked	Unchecked	Unchecked	Unchecked	Unchecked	Unchecked	Unchecked	Unchecked	Unchecked	Unchecked	Unchecked	Unchecked	Unchecked	Unchecked	Unchecked	Unchecked	Unchecked	Unchecked
430	Agree																													Unchecked	Unchecked	Unchecked	Unchecked	Unchecked	Unchecked	Unchecked	Unchecked	Unchecked	Unchecked	Unchecked	Unchecked	Unchecked	Unchecked	Unchecked	Unchecked	Unchecked	Unchecked	Unchecked	Unchecked
431	Agree	No				Yes		Single (1 baby)	38-41	Yes, pregnancy occurred naturally	1	35-39	Married	Bachelor Degree (BA, BSc etc.)	Employed	Prefer not to answer	Rural area (population < 10,000 )		5	3	Pounds (lbs)		145							Unchecked	Unchecked	Unchecked	Unchecked	Unchecked	Unchecked	Unchecked	Unchecked	Unchecked	Unchecked	Unchecked	Unchecked	Unchecked	Unchecked	Unchecked	Unchecked	Unchecked	Unchecked	Unchecked	Unchecked
432	Agree	No				Yes		Single (1 baby)	38-41	Yes, pregnancy occurred naturally	1	30-34	Married	Bachelor Degree (BA, BSc etc.)	Employed	$90,000 - $120,000	Suburban (smaller city or region outside an urban area) (population >10,000 to < 1M)		5	7	I do not know my weight									Unchecked	Unchecked	Unchecked	Unchecked	Unchecked	Unchecked	Unchecked	Unchecked	Unchecked	Unchecked	Unchecked	Unchecked	Unchecked	Unchecked	Unchecked	Unchecked	Unchecked	Unchecked	Unchecked	Unchecked
433	Agree	No				Yes		Single (1 baby)	38-41	Yes, pregnancy occurred naturally	2	24-29	Married	Bachelor Degree (BA, BSc etc.)	Employed	$90,000 - $120,000	Suburban (smaller city or region outside an urban area) (population >10,000 to < 1M)		5	4	Pounds (lbs)		188							Unchecked	Unchecked	Unchecked	Unchecked	Unchecked	Unchecked	Unchecked	Unchecked	Unchecked	Unchecked	Unchecked	Unchecked	Unchecked	Unchecked	Unchecked	Unchecked	Unchecked	Unchecked	Unchecked	Unchecked
434	Agree	No				Yes		Single (1 baby)	41+	Yes, pregnancy occurred naturally	1	18-23	Married	Non-University Certificate or Diploma (Community College, CEGEP)	Employed	$120,000 - $150,000	Suburban (smaller city or region outside an urban area) (population >10,000 to < 1M)		5	5	Pounds (lbs)		221							Unchecked	Unchecked	Unchecked	Unchecked	Unchecked	Unchecked	Unchecked	Unchecked	Unchecked	Unchecked	Unchecked	Unchecked	Unchecked	Unchecked	Unchecked	Unchecked	Unchecked	Unchecked	Unchecked	Unchecked
435	Agree	No				Yes		Single (1 baby)	41+	Yes, pregnancy occurred naturally	2	40-44	Married	Graduate degree (MD, JD, Masters, PhD etc.)	Self-employed	$30,000 - $60,000	Rural area (population < 10,000 )		5	5	Pounds (lbs)		180							Unchecked	Unchecked	Unchecked	Unchecked	Unchecked	Unchecked	Unchecked	Unchecked	Unchecked	Unchecked	Unchecked	Unchecked	Unchecked	Unchecked	Unchecked	Unchecked	Unchecked	Unchecked	Unchecked	Unchecked
436	Agree	No				Yes		Single (1 baby)	38-41	Yes, pregnancy occurred naturally	1	30-34	Married	Graduate degree (MD, JD, Masters, PhD etc.)	Employed	Less than $30,000	Urban area (large city) (population >1M)	165			Kilograms (kg)	65								Unchecked	Unchecked	Unchecked	Unchecked	Unchecked	Unchecked	Unchecked	Unchecked	Unchecked	Unchecked	Unchecked	Unchecked	Unchecked	Unchecked	Unchecked	Unchecked	Unchecked	Unchecked	Unchecked	Unchecked
437	Agree	No				Yes		Single (1 baby)	38-41	No, pregnancy was not planned	2	30-34	Married	Bachelor Degree (BA, BSc etc.)	Employed	$90,000 - $120,000	Suburban (smaller city or region outside an urban area) (population >10,000 to < 1M)		5	4	Pounds (lbs)		120							Unchecked	Unchecked	Unchecked	Unchecked	Unchecked	Unchecked	Unchecked	Unchecked	Unchecked	Unchecked	Unchecked	Unchecked	Unchecked	Unchecked	Unchecked	Unchecked	Unchecked	Unchecked	Unchecked	Unchecked
438	Agree	No				Yes		Single (1 baby)	41+	Yes, pregnancy occurred naturally	1	24-29	Married	Bachelor Degree (BA, BSc etc.)	Employed	$60,000 - $90,000	Urban area (large city) (population >1M)		5	4	Pounds (lbs)		140							Unchecked	Unchecked	Unchecked	Unchecked	Unchecked	Unchecked	Unchecked	Unchecked	Unchecked	Unchecked	Unchecked	Unchecked	Unchecked	Unchecked	Unchecked	Unchecked	Unchecked	Unchecked	Unchecked	Unchecked
439	Agree	No				Yes		Single (1 baby)	38-41	No, pregnancy was not planned	1	30-34	Other	High School/ GED	Employed	Less than $30,000	Urban area (large city) (population >1M)	170			Kilograms (kg)	52								Unchecked	Unchecked	Unchecked	Unchecked	Unchecked	Unchecked	Unchecked	Unchecked	Unchecked	Unchecked	Unchecked	Unchecked	Unchecked	Unchecked	Unchecked	Unchecked	Unchecked	Unchecked	Unchecked	Unchecked
440	Agree	No				Yes		Single (1 baby)	38-41	Yes, pregnancy occurred naturally	2	35-39	Married	Bachelor Degree (BA, BSc etc.)	Employed	$120,000 - $150,000	Suburban (smaller city or region outside an urban area) (population >10,000 to < 1M)		5	6	Pounds (lbs)		140							Unchecked	Unchecked	Unchecked	Unchecked	Unchecked	Unchecked	Unchecked	Unchecked	Unchecked	Unchecked	Unchecked	Unchecked	Unchecked	Unchecked	Unchecked	Unchecked	Unchecked	Unchecked	Unchecked	Unchecked
441	Agree																													Unchecked	Unchecked	Unchecked	Unchecked	Unchecked	Unchecked	Unchecked	Unchecked	Unchecked	Unchecked	Unchecked	Unchecked	Unchecked	Unchecked	Unchecked	Unchecked	Unchecked	Unchecked	Unchecked	Unchecked
442	Agree	No				Yes		Single (1 baby)	38-41	Yes, pregnancy occurred naturally	1	45-49	Married	Graduate degree (MD, JD, Masters, PhD etc.)	Employed	$30,000 - $60,000	Urban area (large city) (population >1M)	161			Kilograms (kg)	75								Unchecked	Unchecked	Unchecked	Unchecked	Unchecked	Unchecked	Unchecked	Unchecked	Unchecked	Unchecked	Unchecked	Unchecked	Unchecked	Unchecked	Unchecked	Unchecked	Unchecked	Unchecked	Unchecked	Unchecked
443																														Unchecked	Unchecked	Unchecked	Unchecked	Unchecked	Unchecked	Unchecked	Unchecked	Unchecked	Unchecked	Unchecked	Unchecked	Unchecked	Unchecked	Unchecked	Unchecked	Unchecked	Unchecked	Unchecked	Unchecked
444	Agree	No				Yes		Single (1 baby)	38-41	Yes, pregnancy occurred naturally	1	24-29	Married	High School/ GED	Self-employed	$30,000 - $60,000	Suburban (smaller city or region outside an urban area) (population >10,000 to < 1M)	161			Kilograms (kg)	60								Unchecked	Unchecked	Unchecked	Unchecked	Unchecked	Unchecked	Unchecked	Unchecked	Unchecked	Unchecked	Unchecked	Unchecked	Unchecked	Unchecked	Unchecked	Unchecked	Unchecked	Unchecked	Unchecked	Unchecked
445	Agree	No				Yes		Single (1 baby)	38-41	Yes, pregnancy occurred naturally	2	30-34	Married	Bachelor Degree (BA, BSc etc.)	Employed	$90,000 - $120,000	Suburban (smaller city or region outside an urban area) (population >10,000 to < 1M)	160			Pounds (lbs)		200							Unchecked	Unchecked	Unchecked	Unchecked	Unchecked	Unchecked	Unchecked	Unchecked	Unchecked	Unchecked	Unchecked	Unchecked	Unchecked	Unchecked	Unchecked	Unchecked	Unchecked	Unchecked	Unchecked	Unchecked
446	Agree	No				Yes		Single (1 baby)	34-37	Yes, pregnancy occurred due to fertility treatment	0	35-39	Married	Bachelor Degree (BA, BSc etc.)	Employed	$120,000 - $150,000	Urban area (large city) (population >1M)		5	2	Pounds (lbs)		115							Unchecked	Unchecked	Unchecked	Unchecked	Unchecked	Unchecked	Unchecked	Unchecked	Unchecked	Unchecked	Unchecked	Unchecked	Unchecked	Unchecked	Unchecked	Unchecked	Unchecked	Unchecked	Unchecked	Unchecked
447	Agree	No				Yes		Single (1 baby)	38-41	Yes, pregnancy occurred naturally	2	30-34	Common law	Graduate degree (MD, JD, Masters, PhD etc.)	Employed	$90,000 - $120,000	Urban area (large city) (population >1M)		5	4	Pounds (lbs)		125							Unchecked	Unchecked	Unchecked	Unchecked	Unchecked	Unchecked	Unchecked	Unchecked	Unchecked	Unchecked	Unchecked	Unchecked	Unchecked	Unchecked	Unchecked	Unchecked	Unchecked	Unchecked	Unchecked	Unchecked
448	Agree	No				Yes		Twins (2 babies)	38-41	Yes, pregnancy occurred due to fertility treatment	4	40-44	Married	Graduate degree (MD, JD, Masters, PhD etc.)	Currently unemployed	Prefer not to answer	Urban area (large city) (population >1M)		5	4	Pounds (lbs)		150							Unchecked	Unchecked	Unchecked	Unchecked	Unchecked	Unchecked	Unchecked	Unchecked	Unchecked	Unchecked	Unchecked	Unchecked	Unchecked	Unchecked	Unchecked	Unchecked	Unchecked	Unchecked	Unchecked	Unchecked
449	Agree																													Unchecked	Unchecked	Unchecked	Unchecked	Unchecked	Unchecked	Unchecked	Unchecked	Unchecked	Unchecked	Unchecked	Unchecked	Unchecked	Unchecked	Unchecked	Unchecked	Unchecked	Unchecked	Unchecked	Unchecked
450	Agree	Yes	Less than 24 weeks	Single (1 fetus)	Yes, pregnancy occurred naturally	No						24-29	Married	Bachelor Degree (BA, BSc etc.)	Employed	$120,000 - $150,000	Urban area (large city) (population >1M)		5	7	Pounds (lbs)		197		176	Overweight	11.5-16 kg (25-35 lbs)	Yes	No	Unchecked	Checked	Checked	Unchecked	Unchecked	Unchecked	Unchecked	Unchecked	Unchecked	Unchecked	Unchecked	Unchecked	Unchecked	Unchecked	Unchecked	Unchecked	Unchecked	Unchecked	Unchecked	Unchecked
451	Agree	Yes	Less than 24 weeks	Single (1 fetus)	Yes, pregnancy occurred naturally	No						30-34	Common law	Bachelor Degree (BA, BSc etc.)	Employed	Prefer not to answer	Urban area (large city) (population >1M)	152			Pounds (lbs)		120		115	Normal weight	11.5-16 kg (25-35 lbs)	Yes	No	Unchecked	Unchecked	Checked	Unchecked	Unchecked	Checked	Unchecked	Unchecked	Unchecked	Checked	Unchecked	Unchecked	Unchecked	Unchecked	Unchecked	Unchecked	Unchecked	Unchecked	Unchecked	Unchecked
452	Agree	No				Yes		Single (1 baby)	41+	No, pregnancy was not planned	3	40-44	Married	Graduate degree (MD, JD, Masters, PhD etc.)	Employed	$150,000+	Urban area (large city) (population >1M)		5	7	Pounds (lbs)		275							Unchecked	Unchecked	Unchecked	Unchecked	Unchecked	Unchecked	Unchecked	Unchecked	Unchecked	Unchecked	Unchecked	Unchecked	Unchecked	Unchecked	Unchecked	Unchecked	Unchecked	Unchecked	Unchecked	Unchecked
453	Agree	No				Yes		Single (1 baby)	38-41	Yes, pregnancy occurred due to fertility treatment	1	24-29	Married	Graduate degree (MD, JD, Masters, PhD etc.)	Employed	$150,000+	Urban area (large city) (population >1M)		5	9	I do not know my weight									Unchecked	Unchecked	Unchecked	Unchecked	Unchecked	Unchecked	Unchecked	Unchecked	Unchecked	Unchecked	Unchecked	Unchecked	Unchecked	Unchecked	Unchecked	Unchecked	Unchecked	Unchecked	Unchecked	Unchecked
454	Agree	No				Yes		Single (1 baby)	38-41	No, pregnancy was not planned	3	35-39	Married	Graduate degree (MD, JD, Masters, PhD etc.)	Employed	$90,000 - $120,000	Urban area (large city) (population >1M)		5	3	Pounds (lbs)		210							Unchecked	Unchecked	Unchecked	Unchecked	Unchecked	Unchecked	Unchecked	Unchecked	Unchecked	Unchecked	Unchecked	Unchecked	Unchecked	Unchecked	Unchecked	Unchecked	Unchecked	Unchecked	Unchecked	Unchecked
455	Agree	No				Yes		Single (1 baby)	38-41	No, pregnancy was not planned	1	30-34	Common law	Bachelor Degree (BA, BSc etc.)	Employed	$150,000+	Urban area (large city) (population >1M)		5	2	Pounds (lbs)		125							Unchecked	Unchecked	Unchecked	Unchecked	Unchecked	Unchecked	Unchecked	Unchecked	Unchecked	Unchecked	Unchecked	Unchecked	Unchecked	Unchecked	Unchecked	Unchecked	Unchecked	Unchecked	Unchecked	Unchecked
456	Agree	No				Yes		Single (1 baby)	38-41	Yes, pregnancy occurred naturally	1	30-34	Married	Bachelor Degree (BA, BSc etc.)	Employed	$150,000+	Urban area (large city) (population >1M)		5	5	Pounds (lbs)		128							Unchecked	Unchecked	Unchecked	Unchecked	Unchecked	Unchecked	Unchecked	Unchecked	Unchecked	Unchecked	Unchecked	Unchecked	Unchecked	Unchecked	Unchecked	Unchecked	Unchecked	Unchecked	Unchecked	Unchecked
457	Agree	No				Yes		Single (1 baby)	38-41	Yes, pregnancy occurred naturally	1	30-34	Married	Bachelor Degree (BA, BSc etc.)	Other	$60,000 - $90,000	Urban area (large city) (population >1M)		5	9	Pounds (lbs)		177							Unchecked	Unchecked	Unchecked	Unchecked	Unchecked	Unchecked	Unchecked	Unchecked	Unchecked	Unchecked	Unchecked	Unchecked	Unchecked	Unchecked	Unchecked	Unchecked	Unchecked	Unchecked	Unchecked	Unchecked
458	Agree	No				Yes		Single (1 baby)	34-37	Yes, pregnancy occurred naturally	2	24-29	Married	Non-University Certificate or Diploma (Community College, CEGEP)	Self-employed	$90,000 - $120,000	Rural area (population < 10,000 )		5	8	Pounds (lbs)		170							Unchecked	Unchecked	Unchecked	Unchecked	Unchecked	Unchecked	Unchecked	Unchecked	Unchecked	Unchecked	Unchecked	Unchecked	Unchecked	Unchecked	Unchecked	Unchecked	Unchecked	Unchecked	Unchecked	Unchecked
459	Agree	No				Yes		Single (1 baby)	38-41	Yes, pregnancy occurred naturally	1	30-34	Married	Bachelor Degree (BA, BSc etc.)	Employed	$150,000+	Urban area (large city) (population >1M)		5	7	Pounds (lbs)		138							Unchecked	Unchecked	Unchecked	Unchecked	Unchecked	Unchecked	Unchecked	Unchecked	Unchecked	Unchecked	Unchecked	Unchecked	Unchecked	Unchecked	Unchecked	Unchecked	Unchecked	Unchecked	Unchecked	Unchecked
460	Agree	No				Yes		Single (1 baby)	38-41	Yes, pregnancy occurred naturally	1	30-34	Married	Bachelor Degree (BA, BSc etc.)	Employed	$150,000+	Urban area (large city) (population >1M)		5	1	Pounds (lbs)		119							Unchecked	Unchecked	Unchecked	Unchecked	Unchecked	Unchecked	Unchecked	Unchecked	Unchecked	Unchecked	Unchecked	Unchecked	Unchecked	Unchecked	Unchecked	Unchecked	Unchecked	Unchecked	Unchecked	Unchecked
461	Agree	No				Yes		Single (1 baby)	38-41	Yes, pregnancy occurred naturally	1	35-39	Married	Graduate degree (MD, JD, Masters, PhD etc.)	Employed	$150,000+	Urban area (large city) (population >1M)		5	6	Pounds (lbs)		145							Unchecked	Unchecked	Unchecked	Unchecked	Unchecked	Unchecked	Unchecked	Unchecked	Unchecked	Unchecked	Unchecked	Unchecked	Unchecked	Unchecked	Unchecked	Unchecked	Unchecked	Unchecked	Unchecked	Unchecked
462	Agree	No				Yes		Single (1 baby)	38-41	No, pregnancy was not planned	1	40-44	Married	Bachelor Degree (BA, BSc etc.)	Employed	$120,000 - $150,000	Urban area (large city) (population >1M)		5	9	Pounds (lbs)		152							Unchecked	Unchecked	Unchecked	Unchecked	Unchecked	Unchecked	Unchecked	Unchecked	Unchecked	Unchecked	Unchecked	Unchecked	Unchecked	Unchecked	Unchecked	Unchecked	Unchecked	Unchecked	Unchecked	Unchecked
463	Agree	No				Yes		Single (1 baby)	38-41	Yes, pregnancy occurred naturally	1	30-34	Married	Non-University Certificate or Diploma (Community College, CEGEP)	Other	$120,000 - $150,000	Urban area (large city) (population >1M)		5	11	Pounds (lbs)		160							Unchecked	Unchecked	Unchecked	Unchecked	Unchecked	Unchecked	Unchecked	Unchecked	Unchecked	Unchecked	Unchecked	Unchecked	Unchecked	Unchecked	Unchecked	Unchecked	Unchecked	Unchecked	Unchecked	Unchecked
464	Agree	No				Yes		Single (1 baby)	38-41	Yes, pregnancy occurred naturally	1	30-34	Married	Graduate degree (MD, JD, Masters, PhD etc.)	Employed	$150,000+	Urban area (large city) (population >1M)		5	7	Pounds (lbs)		200							Unchecked	Unchecked	Unchecked	Unchecked	Unchecked	Unchecked	Unchecked	Unchecked	Unchecked	Unchecked	Unchecked	Unchecked	Unchecked	Unchecked	Unchecked	Unchecked	Unchecked	Unchecked	Unchecked	Unchecked
465	Agree	No				Yes		Single (1 baby)	38-41	Yes, pregnancy occurred due to fertility treatment	1	40-44	Married	Bachelor Degree (BA, BSc etc.)	Employed	$150,000+	Urban area (large city) (population >1M)		5	7	Pounds (lbs)		120							Unchecked	Unchecked	Unchecked	Unchecked	Unchecked	Unchecked	Unchecked	Unchecked	Unchecked	Unchecked	Unchecked	Unchecked	Unchecked	Unchecked	Unchecked	Unchecked	Unchecked	Unchecked	Unchecked	Unchecked
466	Agree	No				Yes		Single (1 baby)	41+	No, pregnancy was not planned	1	40-44	Married	Graduate degree (MD, JD, Masters, PhD etc.)	Self-employed	$120,000 - $150,000	Urban area (large city) (population >1M)		5	8	Pounds (lbs)		135							Unchecked	Unchecked	Unchecked	Unchecked	Unchecked	Unchecked	Unchecked	Unchecked	Unchecked	Unchecked	Unchecked	Unchecked	Unchecked	Unchecked	Unchecked	Unchecked	Unchecked	Unchecked	Unchecked	Unchecked
467	Agree	No				Yes		Single (1 baby)	38-41	No, pregnancy was not planned	1	30-34	Married	Bachelor Degree (BA, BSc etc.)	Employed	$150,000+	Suburban (smaller city or region outside an urban area) (population >10,000 to < 1M)		5	4	Pounds (lbs)		140							Unchecked	Unchecked	Unchecked	Unchecked	Unchecked	Unchecked	Unchecked	Unchecked	Unchecked	Unchecked	Unchecked	Unchecked	Unchecked	Unchecked	Unchecked	Unchecked	Unchecked	Unchecked	Unchecked	Unchecked
468	Agree	Yes	Less than 24 weeks	Single (1 fetus)	Yes, pregnancy occurred naturally	Yes		Single (1 baby)	38-41	Yes, pregnancy occurred naturally	1	35-39	Married	Graduate degree (MD, JD, Masters, PhD etc.)	Employed	$90,000 - $120,000	Suburban (smaller city or region outside an urban area) (population >10,000 to < 1M)		5	6	Pounds (lbs)		137		132	Normal weight	11.5-16 kg (25-35 lbs)	Yes	No	Unchecked	Unchecked	Checked	Unchecked	Unchecked	Checked	Unchecked	Checked	Unchecked	Unchecked	Unchecked	Unchecked	Unchecked	Checked	Unchecked	Unchecked	Unchecked	Unchecked	Unchecked	Unchecked
469	Agree	No				Yes		Single (1 baby)	38-41	Prefer not to answer	1	40-44	Single	Graduate degree (MD, JD, Masters, PhD etc.)	Employed	$150,000+	Urban area (large city) (population >1M)		5	9	Pounds (lbs)		152							Unchecked	Unchecked	Unchecked	Unchecked	Unchecked	Unchecked	Unchecked	Unchecked	Unchecked	Unchecked	Unchecked	Unchecked	Unchecked	Unchecked	Unchecked	Unchecked	Unchecked	Unchecked	Unchecked	Unchecked
470	Agree	Yes	25-29	Single (1 fetus)	Yes, pregnancy occurred naturally	Yes		Single (1 baby)	41+	Yes, pregnancy occurred naturally	1	30-34	Married	Graduate degree (MD, JD, Masters, PhD etc.)	Self-employed	$150,000+	Urban area (large city) (population >1M)	166			Kilograms (kg)	72		62		Normal weight	11.5-16 kg (25-35 lbs)	Yes	No	Unchecked	Unchecked	Checked	Unchecked	Unchecked	Checked	Unchecked	Unchecked	Unchecked	Unchecked	Unchecked	Unchecked	Unchecked	Unchecked	Unchecked	Unchecked	Unchecked	Unchecked	Unchecked	Unchecked
471	Agree																													Unchecked	Unchecked	Unchecked	Unchecked	Unchecked	Unchecked	Unchecked	Unchecked	Unchecked	Unchecked	Unchecked	Unchecked	Unchecked	Unchecked	Unchecked	Unchecked	Unchecked	Unchecked	Unchecked	Unchecked
472	Agree	No				Yes		Single (1 baby)	38-41	Yes, pregnancy occurred naturally	1	40-44	Single	Graduate degree (MD, JD, Masters, PhD etc.)	Self-employed	$150,000+	Urban area (large city) (population >1M)		5	5	Pounds (lbs)		122							Unchecked	Unchecked	Unchecked	Unchecked	Unchecked	Unchecked	Unchecked	Unchecked	Unchecked	Unchecked	Unchecked	Unchecked	Unchecked	Unchecked	Unchecked	Unchecked	Unchecked	Unchecked	Unchecked	Unchecked
473																														Unchecked	Unchecked	Unchecked	Unchecked	Unchecked	Unchecked	Unchecked	Unchecked	Unchecked	Unchecked	Unchecked	Unchecked	Unchecked	Unchecked	Unchecked	Unchecked	Unchecked	Unchecked	Unchecked	Unchecked
474	Agree	No				Yes		Single (1 baby)	34-37	Yes, pregnancy occurred naturally	1	35-39	Married	Bachelor Degree (BA, BSc etc.)	Employed	Less than $30,000	Urban area (large city) (population >1M)	175			Kilograms (kg)	84								Unchecked	Unchecked	Unchecked	Unchecked	Unchecked	Unchecked	Unchecked	Unchecked	Unchecked	Unchecked	Unchecked	Unchecked	Unchecked	Unchecked	Unchecked	Unchecked	Unchecked	Unchecked	Unchecked	Unchecked
475	Agree	No				Yes		Single (1 baby)	38-41	No, pregnancy was not planned	2	30-34	Married	Graduate degree (MD, JD, Masters, PhD etc.)	Self-employed	$30,000 - $60,000	Suburban (smaller city or region outside an urban area) (population >10,000 to < 1M)	165			Kilograms (kg)	54								Unchecked	Unchecked	Unchecked	Unchecked	Unchecked	Unchecked	Unchecked	Unchecked	Unchecked	Unchecked	Unchecked	Unchecked	Unchecked	Unchecked	Unchecked	Unchecked	Unchecked	Unchecked	Unchecked	Unchecked
476	Agree	No				Yes		Twins (2 babies)	34-37	Yes, pregnancy occurred naturally	2	35-39	Married	High School/ GED	Employed	Less than $30,000	Urban area (large city) (population >1M)	161			Kilograms (kg)	72								Unchecked	Unchecked	Unchecked	Unchecked	Unchecked	Unchecked	Unchecked	Unchecked	Unchecked	Unchecked	Unchecked	Unchecked	Unchecked	Unchecked	Unchecked	Unchecked	Unchecked	Unchecked	Unchecked	Unchecked
477	Agree	No				Yes		Single (1 baby)	38-41	Yes, pregnancy occurred naturally	1	45-49	Married	Graduate degree (MD, JD, Masters, PhD etc.)	Self-employed	Prefer not to answer	Urban area (large city) (population >1M)		5	6	Pounds (lbs)		140							Unchecked	Unchecked	Unchecked	Unchecked	Unchecked	Unchecked	Unchecked	Unchecked	Unchecked	Unchecked	Unchecked	Unchecked	Unchecked	Unchecked	Unchecked	Unchecked	Unchecked	Unchecked	Unchecked	Unchecked
478	Agree																													Unchecked	Unchecked	Unchecked	Unchecked	Unchecked	Unchecked	Unchecked	Unchecked	Unchecked	Unchecked	Unchecked	Unchecked	Unchecked	Unchecked	Unchecked	Unchecked	Unchecked	Unchecked	Unchecked	Unchecked
479	Agree	No				Yes		Single (1 baby)	38-41	Yes, pregnancy occurred naturally	2	35-39	Married	Bachelor Degree (BA, BSc etc.)	Currently unemployed	$120,000 - $150,000	Suburban (smaller city or region outside an urban area) (population >10,000 to < 1M)	166			Kilograms (kg)	56								Unchecked	Unchecked	Unchecked	Unchecked	Unchecked	Unchecked	Unchecked	Unchecked	Unchecked	Unchecked	Unchecked	Unchecked	Unchecked	Unchecked	Unchecked	Unchecked	Unchecked	Unchecked	Unchecked	Unchecked
480	Agree	No				Yes		Single (1 baby)	34-37	No, pregnancy was not planned	1	30-34	Single		Employed	Less than $30,000	Suburban (smaller city or region outside an urban area) (population >10,000 to < 1M)	153			Kilograms (kg)	73								Unchecked	Unchecked	Unchecked	Unchecked	Unchecked	Unchecked	Unchecked	Unchecked	Unchecked	Unchecked	Unchecked	Unchecked	Unchecked	Unchecked	Unchecked	Unchecked	Unchecked	Unchecked	Unchecked	Unchecked
481	Agree	No				Yes		Single (1 baby)	34-37	Yes, pregnancy occurred naturally	2	35-39	Married	Graduate degree (MD, JD, Masters, PhD etc.)	Self-employed	$150,000+	Suburban (smaller city or region outside an urban area) (population >10,000 to < 1M)		5	5	Pounds (lbs)		230							Unchecked	Unchecked	Unchecked	Unchecked	Unchecked	Unchecked	Unchecked	Unchecked	Unchecked	Unchecked	Unchecked	Unchecked	Unchecked	Unchecked	Unchecked	Unchecked	Unchecked	Unchecked	Unchecked	Unchecked
482	Agree	Yes	34-37	Single (1 fetus)	Yes, pregnancy occurred naturally	Yes		Single (1 baby)	38-41	Yes, pregnancy occurred naturally	2	35-39	Married	Graduate degree (MD, JD, Masters, PhD etc.)	Self-employed	$150,000+	Urban area (large city) (population >1M)		5	4	Pounds (lbs)		191		155	Overweight	11.5-16 kg (25-35 lbs)	Yes	No	Unchecked	Unchecked	Checked	Unchecked	Checked	Checked	Unchecked	Checked	Unchecked	Unchecked	Unchecked	Unchecked	Unchecked	Unchecked	Unchecked	Unchecked	Unchecked	Unchecked	Unchecked	Unchecked
483	Agree	No				Yes		Single (1 baby)	38-41	Yes, pregnancy occurred naturally	1	24-29	Married	Graduate degree (MD, JD, Masters, PhD etc.)	Employed	$90,000 - $120,000	Urban area (large city) (population >1M)		5	9	I do not know my weight									Unchecked	Unchecked	Unchecked	Unchecked	Unchecked	Unchecked	Unchecked	Unchecked	Unchecked	Unchecked	Unchecked	Unchecked	Unchecked	Unchecked	Unchecked	Unchecked	Unchecked	Unchecked	Unchecked	Unchecked
484	Agree	No				Yes		Single (1 baby)	34-37	Yes, pregnancy occurred naturally	1	30-34	Married	Graduate degree (MD, JD, Masters, PhD etc.)	Self-employed	$150,000+	Urban area (large city) (population >1M)	161			Kilograms (kg)	53								Unchecked	Unchecked	Unchecked	Unchecked	Unchecked	Unchecked	Unchecked	Unchecked	Unchecked	Unchecked	Unchecked	Unchecked	Unchecked	Unchecked	Unchecked	Unchecked	Unchecked	Unchecked	Unchecked	Unchecked
485	Agree	No				Yes		Single (1 baby)	38-41	Yes, pregnancy occurred naturally	1	35-39	Married	Graduate degree (MD, JD, Masters, PhD etc.)	Self-employed	$90,000 - $120,000	Urban area (large city) (population >1M)		5	5	Pounds (lbs)		110							Unchecked	Unchecked	Unchecked	Unchecked	Unchecked	Unchecked	Unchecked	Unchecked	Unchecked	Unchecked	Unchecked	Unchecked	Unchecked	Unchecked	Unchecked	Unchecked	Unchecked	Unchecked	Unchecked	Unchecked
486	Agree	No				Yes		Single (1 baby)	34-37	Yes, pregnancy occurred naturally	1	30-34	Married	Graduate degree (MD, JD, Masters, PhD etc.)	Self-employed	$120,000 - $150,000	Rural area (population < 10,000 )		5	7	Pounds (lbs)		148							Unchecked	Unchecked	Unchecked	Unchecked	Unchecked	Unchecked	Unchecked	Unchecked	Unchecked	Unchecked	Unchecked	Unchecked	Unchecked	Unchecked	Unchecked	Unchecked	Unchecked	Unchecked	Unchecked	Unchecked
487	Agree	No				Yes		Single (1 baby)	41+	Yes, pregnancy occurred naturally	1	40-44	Married	Graduate degree (MD, JD, Masters, PhD etc.)	Employed	$150,000+	Suburban (smaller city or region outside an urban area) (population >10,000 to < 1M)		5	9	Pounds (lbs)		144							Unchecked	Unchecked	Unchecked	Unchecked	Unchecked	Unchecked	Unchecked	Unchecked	Unchecked	Unchecked	Unchecked	Unchecked	Unchecked	Unchecked	Unchecked	Unchecked	Unchecked	Unchecked	Unchecked	Unchecked
488	Agree	No				Yes		Single (1 baby)	41+	Yes, pregnancy occurred naturally	1	35-39	Married	Graduate degree (MD, JD, Masters, PhD etc.)	Employed	$150,000+	Rural area (population < 10,000 )	183			Kilograms (kg)	71								Unchecked	Unchecked	Unchecked	Unchecked	Unchecked	Unchecked	Unchecked	Unchecked	Unchecked	Unchecked	Unchecked	Unchecked	Unchecked	Unchecked	Unchecked	Unchecked	Unchecked	Unchecked	Unchecked	Unchecked
489	Agree	No				Yes		Single (1 baby)	34-37	Yes, pregnancy occurred naturally	1	30-34	Married	Graduate degree (MD, JD, Masters, PhD etc.)	Employed	$150,000+	Urban area (large city) (population >1M)		5	4	Pounds (lbs)		118							Unchecked	Unchecked	Unchecked	Unchecked	Unchecked	Unchecked	Unchecked	Unchecked	Unchecked	Unchecked	Unchecked	Unchecked	Unchecked	Unchecked	Unchecked	Unchecked	Unchecked	Unchecked	Unchecked	Unchecked
490	Agree	No				Yes		Single (1 baby)	38-41	Yes, pregnancy occurred due to fertility treatment	1	35-39	Married	Graduate degree (MD, JD, Masters, PhD etc.)	Employed	$150,000+	Rural area (population < 10,000 )		5	4	Pounds (lbs)		132							Unchecked	Unchecked	Unchecked	Unchecked	Unchecked	Unchecked	Unchecked	Unchecked	Unchecked	Unchecked	Unchecked	Unchecked	Unchecked	Unchecked	Unchecked	Unchecked	Unchecked	Unchecked	Unchecked	Unchecked
491	Agree																													Unchecked	Unchecked	Unchecked	Unchecked	Unchecked	Unchecked	Unchecked	Unchecked	Unchecked	Unchecked	Unchecked	Unchecked	Unchecked	Unchecked	Unchecked	Unchecked	Unchecked	Unchecked	Unchecked	Unchecked
492	Agree	No				Yes		Single (1 baby)	38-41	Yes, pregnancy occurred naturally	2	35-39	Married	Graduate degree (MD, JD, Masters, PhD etc.)	Employed	$150,000+	Suburban (smaller city or region outside an urban area) (population >10,000 to < 1M)		5	6	Pounds (lbs)		158							Unchecked	Unchecked	Unchecked	Unchecked	Unchecked	Unchecked	Unchecked	Unchecked	Unchecked	Unchecked	Unchecked	Unchecked	Unchecked	Unchecked	Unchecked	Unchecked	Unchecked	Unchecked	Unchecked	Unchecked
493	Agree	No				Yes		Single (1 baby)	38-41	Yes, pregnancy occurred naturally	1	30-34	Married	Graduate degree (MD, JD, Masters, PhD etc.)	Employed	$150,000+	Suburban (smaller city or region outside an urban area) (population >10,000 to < 1M)		5	2	Kilograms (kg)	63								Unchecked	Unchecked	Unchecked	Unchecked	Unchecked	Unchecked	Unchecked	Unchecked	Unchecked	Unchecked	Unchecked	Unchecked	Unchecked	Unchecked	Unchecked	Unchecked	Unchecked	Unchecked	Unchecked	Unchecked
494	Agree	No				Yes		Single (1 baby)	38-41	Yes, pregnancy occurred naturally	1	30-34	Married	Graduate degree (MD, JD, Masters, PhD etc.)	Self-employed	$150,000+	Urban area (large city) (population >1M)													Unchecked	Unchecked	Unchecked	Unchecked	Unchecked	Unchecked	Unchecked	Unchecked	Unchecked	Unchecked	Unchecked	Unchecked	Unchecked	Unchecked	Unchecked	Unchecked	Unchecked	Unchecked	Unchecked	Unchecked
495	Agree	No				Yes		Single (1 baby)	38-41	Yes, pregnancy occurred naturally	2	30-34	Married	Graduate degree (MD, JD, Masters, PhD etc.)	Self-employed	$120,000 - $150,000	Suburban (smaller city or region outside an urban area) (population >10,000 to < 1M)	158			Pounds (lbs)		106							Unchecked	Unchecked	Unchecked	Unchecked	Unchecked	Unchecked	Unchecked	Unchecked	Unchecked	Unchecked	Unchecked	Unchecked	Unchecked	Unchecked	Unchecked	Unchecked	Unchecked	Unchecked	Unchecked	Unchecked
496	Agree	No				Yes		Single (1 baby)	38-41	Yes, pregnancy occurred naturally	1	30-34	Married	Graduate degree (MD, JD, Masters, PhD etc.)	Self-employed	$150,000+	Suburban (smaller city or region outside an urban area) (population >10,000 to < 1M)		5	7	Pounds (lbs)		146							Unchecked	Unchecked	Unchecked	Unchecked	Unchecked	Unchecked	Unchecked	Unchecked	Unchecked	Unchecked	Unchecked	Unchecked	Unchecked	Unchecked	Unchecked	Unchecked	Unchecked	Unchecked	Unchecked	Unchecked
497	Agree	No				Yes		Single (1 baby)	38-41	Yes, pregnancy occurred naturally	1	35-39	Married	Graduate degree (MD, JD, Masters, PhD etc.)	Student	$120,000 - $150,000	Urban area (large city) (population >1M)		5	0	Pounds (lbs)		135							Unchecked	Unchecked	Unchecked	Unchecked	Unchecked	Unchecked	Unchecked	Unchecked	Unchecked	Unchecked	Unchecked	Unchecked	Unchecked	Unchecked	Unchecked	Unchecked	Unchecked	Unchecked	Unchecked	Unchecked
498	Agree	No				Yes		Single (1 baby)	41+	Yes, pregnancy occurred naturally	3	35-39	Married	Graduate degree (MD, JD, Masters, PhD etc.)	Employed	$150,000+	Suburban (smaller city or region outside an urban area) (population >10,000 to < 1M)		5	5	Pounds (lbs)		136							Unchecked	Unchecked	Unchecked	Unchecked	Unchecked	Unchecked	Unchecked	Unchecked	Unchecked	Unchecked	Unchecked	Unchecked	Unchecked	Unchecked	Unchecked	Unchecked	Unchecked	Unchecked	Unchecked	Unchecked
499	Agree	No				Yes		Single (1 baby)	34-37	Yes, pregnancy occurred naturally	1	35-39	Common law	Graduate degree (MD, JD, Masters, PhD etc.)	Self-employed	$150,000+	Urban area (large city) (population >1M)		5	4	Pounds (lbs)		130							Unchecked	Unchecked	Unchecked	Unchecked	Unchecked	Unchecked	Unchecked	Unchecked	Unchecked	Unchecked	Unchecked	Unchecked	Unchecked	Unchecked	Unchecked	Unchecked	Unchecked	Unchecked	Unchecked	Unchecked
500	Agree	No				Yes		Single (1 baby)	38-41	Yes, pregnancy occurred naturally	2	35-39	Married	Graduate degree (MD, JD, Masters, PhD etc.)	Employed	$150,000+	Urban area (large city) (population >1M)		5	8	Pounds (lbs)		128							Unchecked	Unchecked	Unchecked	Unchecked	Unchecked	Unchecked	Unchecked	Unchecked	Unchecked	Unchecked	Unchecked	Unchecked	Unchecked	Unchecked	Unchecked	Unchecked	Unchecked	Unchecked	Unchecked	Unchecked
501	Agree	No				Yes		Single (1 baby)	38-41	Yes, pregnancy occurred naturally	1	35-39	Married	Graduate degree (MD, JD, Masters, PhD etc.)	Self-employed	$90,000 - $120,000	Urban area (large city) (population >1M)		5	9	Kilograms (kg)	68								Unchecked	Unchecked	Unchecked	Unchecked	Unchecked	Unchecked	Unchecked	Unchecked	Unchecked	Unchecked	Unchecked	Unchecked	Unchecked	Unchecked	Unchecked	Unchecked	Unchecked	Unchecked	Unchecked	Unchecked
502	Agree	No				Yes		Single (1 baby)	38-41	Yes, pregnancy occurred naturally	1	30-34	Married		Employed	$150,000+	Urban area (large city) (population >1M)		5	9	Pounds (lbs)		152							Unchecked	Unchecked	Unchecked	Unchecked	Unchecked	Unchecked	Unchecked	Unchecked	Unchecked	Unchecked	Unchecked	Unchecked	Unchecked	Unchecked	Unchecked	Unchecked	Unchecked	Unchecked	Unchecked	Unchecked
503	Agree	No				Yes		Single (1 baby)	38-41	Yes, pregnancy occurred naturally	2	30-34	Married	Graduate degree (MD, JD, Masters, PhD etc.)	Self-employed	$150,000+	Suburban (smaller city or region outside an urban area) (population >10,000 to < 1M)	173			Pounds (lbs)		135							Unchecked	Unchecked	Unchecked	Unchecked	Unchecked	Unchecked	Unchecked	Unchecked	Unchecked	Unchecked	Unchecked	Unchecked	Unchecked	Unchecked	Unchecked	Unchecked	Unchecked	Unchecked	Unchecked	Unchecked
504	Agree	No				Yes		Single (1 baby)	38-41	Yes, pregnancy occurred naturally	0	30-34	Married	Graduate degree (MD, JD, Masters, PhD etc.)	Self-employed	$120,000 - $150,000	Urban area (large city) (population >1M)													Unchecked	Unchecked	Unchecked	Unchecked	Unchecked	Unchecked	Unchecked	Unchecked	Unchecked	Unchecked	Unchecked	Unchecked	Unchecked	Unchecked	Unchecked	Unchecked	Unchecked	Unchecked	Unchecked	Unchecked
505	Agree	No				Yes		Single (1 baby)	30-33	Yes, pregnancy occurred due to fertility treatment	1	45-49	Married	Graduate degree (MD, JD, Masters, PhD etc.)	Self-employed	$150,000+	Suburban (smaller city or region outside an urban area) (population >10,000 to < 1M)		5	4	Pounds (lbs)		241							Unchecked	Unchecked	Unchecked	Unchecked	Unchecked	Unchecked	Unchecked	Unchecked	Unchecked	Unchecked	Unchecked	Unchecked	Unchecked	Unchecked	Unchecked	Unchecked	Unchecked	Unchecked	Unchecked	Unchecked
506	Agree	No				Yes		Single (1 baby)	34-37	Yes, pregnancy occurred naturally	1	40-44	Married	Graduate degree (MD, JD, Masters, PhD etc.)	Self-employed	$90,000 - $120,000	Rural area (population < 10,000 )		5	3	Pounds (lbs)		130							Unchecked	Unchecked	Unchecked	Unchecked	Unchecked	Unchecked	Unchecked	Unchecked	Unchecked	Unchecked	Unchecked	Unchecked	Unchecked	Unchecked	Unchecked	Unchecked	Unchecked	Unchecked	Unchecked	Unchecked
507	Agree	No				Yes		Single (1 baby)	38-41	Yes, pregnancy occurred naturally	1	30-34	Married	Graduate degree (MD, JD, Masters, PhD etc.)	Employed	$150,000+	Urban area (large city) (population >1M)		5	6	Pounds (lbs)		124							Unchecked	Unchecked	Unchecked	Unchecked	Unchecked	Unchecked	Unchecked	Unchecked	Unchecked	Unchecked	Unchecked	Unchecked	Unchecked	Unchecked	Unchecked	Unchecked	Unchecked	Unchecked	Unchecked	Unchecked
508	Agree	No				Yes		Single (1 baby)	41+	Yes, pregnancy occurred naturally	1	35-39	Married	Graduate degree (MD, JD, Masters, PhD etc.)	Self-employed	$120,000 - $150,000	Suburban (smaller city or region outside an urban area) (population >10,000 to < 1M)	164			Pounds (lbs)		147							Unchecked	Unchecked	Unchecked	Unchecked	Unchecked	Unchecked	Unchecked	Unchecked	Unchecked	Unchecked	Unchecked	Unchecked	Unchecked	Unchecked	Unchecked	Unchecked	Unchecked	Unchecked	Unchecked	Unchecked
509	Agree	No				Yes		Single (1 baby)	38-41	Yes, pregnancy occurred naturally	1	35-39	Married	Graduate degree (MD, JD, Masters, PhD etc.)	Self-employed	$150,000+	Suburban (smaller city or region outside an urban area) (population >10,000 to < 1M)		5	3	I do not know my weight									Unchecked	Unchecked	Unchecked	Unchecked	Unchecked	Unchecked	Unchecked	Unchecked	Unchecked	Unchecked	Unchecked	Unchecked	Unchecked	Unchecked	Unchecked	Unchecked	Unchecked	Unchecked	Unchecked	Unchecked
510	Agree	No				Yes		Single (1 baby)	38-41	Yes, pregnancy occurred due to fertility treatment	2	40-44	Married	Graduate degree (MD, JD, Masters, PhD etc.)	Self-employed	$150,000+	Urban area (large city) (population >1M)		5	4	Pounds (lbs)		160							Unchecked	Unchecked	Unchecked	Unchecked	Unchecked	Unchecked	Unchecked	Unchecked	Unchecked	Unchecked	Unchecked	Unchecked	Unchecked	Unchecked	Unchecked	Unchecked	Unchecked	Unchecked	Unchecked	Unchecked
511	Agree	No				Yes		Single (1 baby)	38-41	Yes, pregnancy occurred naturally	0	24-29	Married	Graduate degree (MD, JD, Masters, PhD etc.)	Employed	$90,000 - $120,000	Suburban (smaller city or region outside an urban area) (population >10,000 to < 1M)		5	6	Pounds (lbs)		173							Unchecked	Unchecked	Unchecked	Unchecked	Unchecked	Unchecked	Unchecked	Unchecked	Unchecked	Unchecked	Unchecked	Unchecked	Unchecked	Unchecked	Unchecked	Unchecked	Unchecked	Unchecked	Unchecked	Unchecked
512	Agree	No				Yes		Single (1 baby)	38-41	Yes, pregnancy occurred naturally	2	30-34	Married	Graduate degree (MD, JD, Masters, PhD etc.)	Self-employed	$150,000+	Rural area (population < 10,000 )		5	6	Kilograms (kg)	53								Unchecked	Unchecked	Unchecked	Unchecked	Unchecked	Unchecked	Unchecked	Unchecked	Unchecked	Unchecked	Unchecked	Unchecked	Unchecked	Unchecked	Unchecked	Unchecked	Unchecked	Unchecked	Unchecked	Unchecked
513	Agree																													Unchecked	Unchecked	Unchecked	Unchecked	Unchecked	Unchecked	Unchecked	Unchecked	Unchecked	Unchecked	Unchecked	Unchecked	Unchecked	Unchecked	Unchecked	Unchecked	Unchecked	Unchecked	Unchecked	Unchecked
514	Agree																													Unchecked	Unchecked	Unchecked	Unchecked	Unchecked	Unchecked	Unchecked	Unchecked	Unchecked	Unchecked	Unchecked	Unchecked	Unchecked	Unchecked	Unchecked	Unchecked	Unchecked	Unchecked	Unchecked	Unchecked
515	Agree	No				Yes		Single (1 baby)	41+	Yes, pregnancy occurred naturally	3	35-39	Married	Graduate degree (MD, JD, Masters, PhD etc.)	Self-employed	$150,000+	Urban area (large city) (population >1M)		6	0	Pounds (lbs)		170							Unchecked	Unchecked	Unchecked	Unchecked	Unchecked	Unchecked	Unchecked	Unchecked	Unchecked	Unchecked	Unchecked	Unchecked	Unchecked	Unchecked	Unchecked	Unchecked	Unchecked	Unchecked	Unchecked	Unchecked
516	Agree	No				Yes		Single (1 baby)	41+	Yes, pregnancy occurred naturally	1	30-34	Married	Graduate degree (MD, JD, Masters, PhD etc.)	Employed	$150,000+	Suburban (smaller city or region outside an urban area) (population >10,000 to < 1M)		5	9	Pounds (lbs)		191							Unchecked	Unchecked	Unchecked	Unchecked	Unchecked	Unchecked	Unchecked	Unchecked	Unchecked	Unchecked	Unchecked	Unchecked	Unchecked	Unchecked	Unchecked	Unchecked	Unchecked	Unchecked	Unchecked	Unchecked
517	Agree																													Unchecked	Unchecked	Unchecked	Unchecked	Unchecked	Unchecked	Unchecked	Unchecked	Unchecked	Unchecked	Unchecked	Unchecked	Unchecked	Unchecked	Unchecked	Unchecked	Unchecked	Unchecked	Unchecked	Unchecked
518	Agree	Yes	Less than 24 weeks	Single (1 fetus)	Yes, pregnancy occurred naturally	Yes		Single (1 baby)	38-41	Yes, pregnancy occurred naturally	1	30-34	Married	Graduate degree (MD, JD, Masters, PhD etc.)	Self-employed	$150,000+	Urban area (large city) (population >1M)		5	7	Pounds (lbs)		145		128	Normal weight	11.5-16 kg (25-35 lbs)	Yes	No	Unchecked	Unchecked	Checked	Unchecked	Unchecked	Checked	Unchecked	Unchecked	Unchecked	Unchecked	Unchecked	Unchecked	Unchecked	Unchecked	Unchecked	Unchecked	Unchecked	Unchecked	Unchecked	Unchecked
519	Agree	No				Yes		Single (1 baby)	34-37	Yes, pregnancy occurred naturally	1	30-34	Married	Graduate degree (MD, JD, Masters, PhD etc.)	Self-employed	$150,000+	Urban area (large city) (population >1M)		5	2	Pounds (lbs)		115							Unchecked	Unchecked	Unchecked	Unchecked	Unchecked	Unchecked	Unchecked	Unchecked	Unchecked	Unchecked	Unchecked	Unchecked	Unchecked	Unchecked	Unchecked	Unchecked	Unchecked	Unchecked	Unchecked	Unchecked
520	Agree	No				Yes		Single (1 baby)	38-41	Yes, pregnancy occurred naturally	2	30-34	Married	Graduate degree (MD, JD, Masters, PhD etc.)	Self-employed	Prefer not to answer	Urban area (large city) (population >1M)		5	3	Pounds (lbs)		148							Unchecked	Unchecked	Unchecked	Unchecked	Unchecked	Unchecked	Unchecked	Unchecked	Unchecked	Unchecked	Unchecked	Unchecked	Unchecked	Unchecked	Unchecked	Unchecked	Unchecked	Unchecked	Unchecked	Unchecked
521	Agree	No				Yes		Single (1 baby)	34-37	Yes, pregnancy occurred naturally	1	30-34	Married	Graduate degree (MD, JD, Masters, PhD etc.)	Self-employed	$150,000+	Urban area (large city) (population >1M)		5	2	Pounds (lbs)		115							Unchecked	Unchecked	Unchecked	Unchecked	Unchecked	Unchecked	Unchecked	Unchecked	Unchecked	Unchecked	Unchecked	Unchecked	Unchecked	Unchecked	Unchecked	Unchecked	Unchecked	Unchecked	Unchecked	Unchecked
522	Agree	No				Yes		Single (1 baby)	38-41	Yes, pregnancy occurred naturally	1	35-39	Married	Graduate degree (MD, JD, Masters, PhD etc.)	Employed	$90,000 - $120,000	Urban area (large city) (population >1M)	153			Kilograms (kg)	54								Unchecked	Unchecked	Unchecked	Unchecked	Unchecked	Unchecked	Unchecked	Unchecked	Unchecked	Unchecked	Unchecked	Unchecked	Unchecked	Unchecked	Unchecked	Unchecked	Unchecked	Unchecked	Unchecked	Unchecked
523	Agree	No				Yes		Single (1 baby)	38-41	Yes, pregnancy occurred due to fertility treatment	1	24-29	Married	Graduate degree (MD, JD, Masters, PhD etc.)	Employed	$150,000+	Urban area (large city) (population >1M)		5	7	Pounds (lbs)		131							Unchecked	Unchecked	Unchecked	Unchecked	Unchecked	Unchecked	Unchecked	Unchecked	Unchecked	Unchecked	Unchecked	Unchecked	Unchecked	Unchecked	Unchecked	Unchecked	Unchecked	Unchecked	Unchecked	Unchecked
524	Agree	Yes	25-29	Single (1 fetus)	Yes, pregnancy occurred naturally	Yes		Single (1 baby)	38-41	Yes, pregnancy occurred naturally	1	35-39	Married	Graduate degree (MD, JD, Masters, PhD etc.)	Employed	$150,000+	Urban area (large city) (population >1M)		5	7	Kilograms (kg)	63		56		Normal weight	11.5-16 kg (25-35 lbs)	Yes	No	Unchecked	Checked	Unchecked	Unchecked	Unchecked	Unchecked	Unchecked	Unchecked	Unchecked	Unchecked	Unchecked	Unchecked	Unchecked	Unchecked	Unchecked	Unchecked	Unchecked	Unchecked	Unchecked	Unchecked
525	Agree																													Unchecked	Unchecked	Unchecked	Unchecked	Unchecked	Unchecked	Unchecked	Unchecked	Unchecked	Unchecked	Unchecked	Unchecked	Unchecked	Unchecked	Unchecked	Unchecked	Unchecked	Unchecked	Unchecked	Unchecked
526	Agree	No				Yes		Single (1 baby)	38-41	Yes, pregnancy occurred naturally	1	30-34	Common law	Graduate degree (MD, JD, Masters, PhD etc.)	Employed	$120,000 - $150,000	Suburban (smaller city or region outside an urban area) (population >10,000 to < 1M)		5	5	Pounds (lbs)		118							Unchecked	Unchecked	Unchecked	Unchecked	Unchecked	Unchecked	Unchecked	Unchecked	Unchecked	Unchecked	Unchecked	Unchecked	Unchecked	Unchecked	Unchecked	Unchecked	Unchecked	Unchecked	Unchecked	Unchecked
527	Agree	No				Yes		Single (1 baby)	38-41	Yes, pregnancy occurred naturally	2	30-34	Married	Graduate degree (MD, JD, Masters, PhD etc.)	Self-employed	$150,000+	Suburban (smaller city or region outside an urban area) (population >10,000 to < 1M)		5	4	Pounds (lbs)		112							Unchecked	Unchecked	Unchecked	Unchecked	Unchecked	Unchecked	Unchecked	Unchecked	Unchecked	Unchecked	Unchecked	Unchecked	Unchecked	Unchecked	Unchecked	Unchecked	Unchecked	Unchecked	Unchecked	Unchecked
528	Agree	No				Yes		Single (1 baby)	38-41	Yes, pregnancy occurred naturally	1	30-34	Married	Graduate degree (MD, JD, Masters, PhD etc.)	Self-employed	Prefer not to answer	Rural area (population < 10,000 )		5	4	Pounds (lbs)		131							Unchecked	Unchecked	Unchecked	Unchecked	Unchecked	Unchecked	Unchecked	Unchecked	Unchecked	Unchecked	Unchecked	Unchecked	Unchecked	Unchecked	Unchecked	Unchecked	Unchecked	Unchecked	Unchecked	Unchecked
529	Agree	No				Yes		Single (1 baby)	38-41	Yes, pregnancy occurred naturally	2	30-34		Graduate degree (MD, JD, Masters, PhD etc.)	Self-employed	$150,000+	Urban area (large city) (population >1M)	152			Pounds (lbs)		125							Unchecked	Unchecked	Unchecked	Unchecked	Unchecked	Unchecked	Unchecked	Unchecked	Unchecked	Unchecked	Unchecked	Unchecked	Unchecked	Unchecked	Unchecked	Unchecked	Unchecked	Unchecked	Unchecked	Unchecked
530	Agree	No				Yes		Single (1 baby)	38-41	Yes, pregnancy occurred naturally	1	30-34	Married	Graduate degree (MD, JD, Masters, PhD etc.)	Employed	$150,000+	Urban area (large city) (population >1M)		5	9	Pounds (lbs)		141							Unchecked	Unchecked	Unchecked	Unchecked	Unchecked	Unchecked	Unchecked	Unchecked	Unchecked	Unchecked	Unchecked	Unchecked	Unchecked	Unchecked	Unchecked	Unchecked	Unchecked	Unchecked	Unchecked	Unchecked
531	Agree	No				Yes		Single (1 baby)	38-41	Prefer not to answer	1	30-34	Married	Graduate degree (MD, JD, Masters, PhD etc.)	Self-employed	Prefer not to answer	Suburban (smaller city or region outside an urban area) (population >10,000 to < 1M)		5	8	Pounds (lbs)		150							Unchecked	Unchecked	Unchecked	Unchecked	Unchecked	Unchecked	Unchecked	Unchecked	Unchecked	Unchecked	Unchecked	Unchecked	Unchecked	Unchecked	Unchecked	Unchecked	Unchecked	Unchecked	Unchecked	Unchecked
532	Agree	No				Yes		Single (1 baby)	41+	Yes, pregnancy occurred naturally	1	30-34	Common law	Graduate degree (MD, JD, Masters, PhD etc.)	Employed	$150,000+	Suburban (smaller city or region outside an urban area) (population >10,000 to < 1M)		5	7	Pounds (lbs)		145							Unchecked	Unchecked	Unchecked	Unchecked	Unchecked	Unchecked	Unchecked	Unchecked	Unchecked	Unchecked	Unchecked	Unchecked	Unchecked	Unchecked	Unchecked	Unchecked	Unchecked	Unchecked	Unchecked	Unchecked
533	Agree	No				Yes		Single (1 baby)	38-41	Yes, pregnancy occurred naturally	1	30-34	Married	Graduate degree (MD, JD, Masters, PhD etc.)	Self-employed	$150,000+	Suburban (smaller city or region outside an urban area) (population >10,000 to < 1M)		5	7	Pounds (lbs)		162							Unchecked	Unchecked	Unchecked	Unchecked	Unchecked	Unchecked	Unchecked	Unchecked	Unchecked	Unchecked	Unchecked	Unchecked	Unchecked	Unchecked	Unchecked	Unchecked	Unchecked	Unchecked	Unchecked	Unchecked
534	Agree	No				Yes		Single (1 baby)	34-37	Yes, pregnancy occurred naturally	3	35-39	Common law	Graduate degree (MD, JD, Masters, PhD etc.)	Employed	$150,000+	Urban area (large city) (population >1M)	157			Pounds (lbs)		138							Unchecked	Unchecked	Unchecked	Unchecked	Unchecked	Unchecked	Unchecked	Unchecked	Unchecked	Unchecked	Unchecked	Unchecked	Unchecked	Unchecked	Unchecked	Unchecked	Unchecked	Unchecked	Unchecked	Unchecked
535	Agree	No				Yes		Single (1 baby)	38-41	Yes, pregnancy occurred naturally	1	30-34	Married	Graduate degree (MD, JD, Masters, PhD etc.)	Self-employed	$150,000+	Suburban (smaller city or region outside an urban area) (population >10,000 to < 1M)	171			Pounds (lbs)		194							Unchecked	Unchecked	Unchecked	Unchecked	Unchecked	Unchecked	Unchecked	Unchecked	Unchecked	Unchecked	Unchecked	Unchecked	Unchecked	Unchecked	Unchecked	Unchecked	Unchecked	Unchecked	Unchecked	Unchecked
536	Agree																													Unchecked	Unchecked	Unchecked	Unchecked	Unchecked	Unchecked	Unchecked	Unchecked	Unchecked	Unchecked	Unchecked	Unchecked	Unchecked	Unchecked	Unchecked	Unchecked	Unchecked	Unchecked	Unchecked	Unchecked
537	Agree	No				Yes		Single (1 baby)	34-37	Yes, pregnancy occurred naturally	1	30-34	Married	Graduate degree (MD, JD, Masters, PhD etc.)	Employed	$150,000+	Urban area (large city) (population >1M)													Unchecked	Unchecked	Unchecked	Unchecked	Unchecked	Unchecked	Unchecked	Unchecked	Unchecked	Unchecked	Unchecked	Unchecked	Unchecked	Unchecked	Unchecked	Unchecked	Unchecked	Unchecked	Unchecked	Unchecked
538	Agree	No				Yes		Single (1 baby)	38-41	Yes, pregnancy occurred naturally	2	40-44	Married	Graduate degree (MD, JD, Masters, PhD etc.)	Self-employed	$150,000+	Urban area (large city) (population >1M)		5	7	Pounds (lbs)		135							Unchecked	Unchecked	Unchecked	Unchecked	Unchecked	Unchecked	Unchecked	Unchecked	Unchecked	Unchecked	Unchecked	Unchecked	Unchecked	Unchecked	Unchecked	Unchecked	Unchecked	Unchecked	Unchecked	Unchecked
539	Agree	No				Yes		Single (1 baby)	38-41	Yes, pregnancy occurred naturally	2	35-39	Married	Graduate degree (MD, JD, Masters, PhD etc.)	Employed	$150,000+	Suburban (smaller city or region outside an urban area) (population >10,000 to < 1M)	170			Pounds (lbs)		143							Unchecked	Unchecked	Unchecked	Unchecked	Unchecked	Unchecked	Unchecked	Unchecked	Unchecked	Unchecked	Unchecked	Unchecked	Unchecked	Unchecked	Unchecked	Unchecked	Unchecked	Unchecked	Unchecked	Unchecked
540	Agree	No				Yes		Single (1 baby)	38-41	Yes, pregnancy occurred naturally	2	35-39	Married	Graduate degree (MD, JD, Masters, PhD etc.)	Employed	Prefer not to answer	Suburban (smaller city or region outside an urban area) (population >10,000 to < 1M)	167			Pounds (lbs)		145							Unchecked	Unchecked	Unchecked	Unchecked	Unchecked	Unchecked	Unchecked	Unchecked	Unchecked	Unchecked	Unchecked	Unchecked	Unchecked	Unchecked	Unchecked	Unchecked	Unchecked	Unchecked	Unchecked	Unchecked
541	Agree	No				Yes		Single (1 baby)	34-37	Yes, pregnancy occurred naturally	3	30-34	Married	Graduate degree (MD, JD, Masters, PhD etc.)	Employed	$150,000+	Suburban (smaller city or region outside an urban area) (population >10,000 to < 1M)	180			Pounds (lbs)		153							Unchecked	Unchecked	Unchecked	Unchecked	Unchecked	Unchecked	Unchecked	Unchecked	Unchecked	Unchecked	Unchecked	Unchecked	Unchecked	Unchecked	Unchecked	Unchecked	Unchecked	Unchecked	Unchecked	Unchecked
542	Agree	No				Yes		Single (1 baby)	38-41	Yes, pregnancy occurred naturally	1	30-34	Married	Graduate degree (MD, JD, Masters, PhD etc.)	Employed	$30,000 - $60,000	Urban area (large city) (population >1M)		5	7	Pounds (lbs)		162							Unchecked	Unchecked	Unchecked	Unchecked	Unchecked	Unchecked	Unchecked	Unchecked	Unchecked	Unchecked	Unchecked	Unchecked	Unchecked	Unchecked	Unchecked	Unchecked	Unchecked	Unchecked	Unchecked	Unchecked
543	Agree	No				Yes		Single (1 baby)	38-41	Yes, pregnancy occurred due to fertility treatment	1	30-34	Married	Graduate degree (MD, JD, Masters, PhD etc.)	Employed	Prefer not to answer	Urban area (large city) (population >1M)		5	9	Pounds (lbs)		149							Unchecked	Unchecked	Unchecked	Unchecked	Unchecked	Unchecked	Unchecked	Unchecked	Unchecked	Unchecked	Unchecked	Unchecked	Unchecked	Unchecked	Unchecked	Unchecked	Unchecked	Unchecked	Unchecked	Unchecked
544	Agree	No				Yes		Single (1 baby)	38-41	Yes, pregnancy occurred naturally	1	35-39	Married	Graduate degree (MD, JD, Masters, PhD etc.)	Employed	$120,000 - $150,000	Suburban (smaller city or region outside an urban area) (population >10,000 to < 1M)		5	6	Pounds (lbs)		140							Unchecked	Unchecked	Unchecked	Unchecked	Unchecked	Unchecked	Unchecked	Unchecked	Unchecked	Unchecked	Unchecked	Unchecked	Unchecked	Unchecked	Unchecked	Unchecked	Unchecked	Unchecked	Unchecked	Unchecked
545	Agree	No				Yes		Single (1 baby)	38-41	Yes, pregnancy occurred naturally	0	30-34	Married	Graduate degree (MD, JD, Masters, PhD etc.)	Self-employed	$150,000+	Urban area (large city) (population >1M)		5	2	Pounds (lbs)		112							Unchecked	Unchecked	Unchecked	Unchecked	Unchecked	Unchecked	Unchecked	Unchecked	Unchecked	Unchecked	Unchecked	Unchecked	Unchecked	Unchecked	Unchecked	Unchecked	Unchecked	Unchecked	Unchecked	Unchecked
546	Agree	No				Yes		Single (1 baby)	38-41	Yes, pregnancy occurred naturally	2	35-39	Married	Graduate degree (MD, JD, Masters, PhD etc.)	Employed	$150,000+	Urban area (large city) (population >1M)		5	6	Pounds (lbs)		140							Unchecked	Unchecked	Unchecked	Unchecked	Unchecked	Unchecked	Unchecked	Unchecked	Unchecked	Unchecked	Unchecked	Unchecked	Unchecked	Unchecked	Unchecked	Unchecked	Unchecked	Unchecked	Unchecked	Unchecked
547	Agree	No				Yes		Single (1 baby)	38-41	Yes, pregnancy occurred naturally	2	30-34	Married	Graduate degree (MD, JD, Masters, PhD etc.)	Employed	$60,000 - $90,000	Suburban (smaller city or region outside an urban area) (population >10,000 to < 1M)		5	7	Pounds (lbs)		168							Unchecked	Unchecked	Unchecked	Unchecked	Unchecked	Unchecked	Unchecked	Unchecked	Unchecked	Unchecked	Unchecked	Unchecked	Unchecked	Unchecked	Unchecked	Unchecked	Unchecked	Unchecked	Unchecked	Unchecked
548	Agree	No				Yes		Single (1 baby)	38-41	Yes, pregnancy occurred naturally	1	30-34	Married	Graduate degree (MD, JD, Masters, PhD etc.)	Self-employed	$150,000+	Urban area (large city) (population >1M)		5	3	Pounds (lbs)		141							Unchecked	Unchecked	Unchecked	Unchecked	Unchecked	Unchecked	Unchecked	Unchecked	Unchecked	Unchecked	Unchecked	Unchecked	Unchecked	Unchecked	Unchecked	Unchecked	Unchecked	Unchecked	Unchecked	Unchecked
549	Agree	No				Yes		Single (1 baby)	38-41	Yes, pregnancy occurred naturally	2	30-34	Married	Graduate degree (MD, JD, Masters, PhD etc.)	Employed	$150,000+	Rural area (population < 10,000 )		5	8	Pounds (lbs)		160							Unchecked	Unchecked	Unchecked	Unchecked	Unchecked	Unchecked	Unchecked	Unchecked	Unchecked	Unchecked	Unchecked	Unchecked	Unchecked	Unchecked	Unchecked	Unchecked	Unchecked	Unchecked	Unchecked	Unchecked
550	Agree	No				Yes		Twins (2 babies)	34-37	Yes, pregnancy occurred due to fertility treatment	2	35-39	Married	Graduate degree (MD, JD, Masters, PhD etc.)	Self-employed	Prefer not to answer	Suburban (smaller city or region outside an urban area) (population >10,000 to < 1M)		5	5	Pounds (lbs)		127							Unchecked	Unchecked	Unchecked	Unchecked	Unchecked	Unchecked	Unchecked	Unchecked	Unchecked	Unchecked	Unchecked	Unchecked	Unchecked	Unchecked	Unchecked	Unchecked	Unchecked	Unchecked	Unchecked	Unchecked
551	Agree	Yes	30-33	Single (1 fetus)	Yes, pregnancy occurred naturally	Yes		Single (1 baby)	38-41	Yes, pregnancy occurred due to fertility treatment	1	30-34	Married	Graduate degree (MD, JD, Masters, PhD etc.)	Self-employed	$150,000+	Suburban (smaller city or region outside an urban area) (population >10,000 to < 1M)		5	7	Pounds (lbs)		155		137	Normal weight	11.5-16 kg (25-35 lbs)			Unchecked	Unchecked	Unchecked	Unchecked	Unchecked	Unchecked	Unchecked	Unchecked	Unchecked	Unchecked	Unchecked	Unchecked	Unchecked	Unchecked	Unchecked	Unchecked	Unchecked	Unchecked	Unchecked	Unchecked
552	Agree	No				Yes		Single (1 baby)	38-41	Yes, pregnancy occurred naturally	1	30-34	Married	Graduate degree (MD, JD, Masters, PhD etc.)	Employed	$150,000+	Urban area (large city) (population >1M)	151			Pounds (lbs)		106							Unchecked	Unchecked	Unchecked	Unchecked	Unchecked	Unchecked	Unchecked	Unchecked	Unchecked	Unchecked	Unchecked	Unchecked	Unchecked	Unchecked	Unchecked	Unchecked	Unchecked	Unchecked	Unchecked	Unchecked
553	Agree	No				Yes		Single (1 baby)	38-41	Yes, pregnancy occurred naturally	2	30-34	Married	Graduate degree (MD, JD, Masters, PhD etc.)	Self-employed	$150,000+	Urban area (large city) (population >1M)		5	8	Pounds (lbs)		168							Unchecked	Unchecked	Unchecked	Unchecked	Unchecked	Unchecked	Unchecked	Unchecked	Unchecked	Unchecked	Unchecked	Unchecked	Unchecked	Unchecked	Unchecked	Unchecked	Unchecked	Unchecked	Unchecked	Unchecked
554	Agree	No				Yes		Single (1 baby)	38-41	Yes, pregnancy occurred naturally	2	30-34	Married	Graduate degree (MD, JD, Masters, PhD etc.)	Self-employed	$150,000+	Urban area (large city) (population >1M)		5	9	Pounds (lbs)		123							Unchecked	Unchecked	Unchecked	Unchecked	Unchecked	Unchecked	Unchecked	Unchecked	Unchecked	Unchecked	Unchecked	Unchecked	Unchecked	Unchecked	Unchecked	Unchecked	Unchecked	Unchecked	Unchecked	Unchecked
555	Agree	No				Yes		Single (1 baby)	38-41	Yes, pregnancy occurred naturally	1	30-34	Married	Graduate degree (MD, JD, Masters, PhD etc.)	Employed	$150,000+	Suburban (smaller city or region outside an urban area) (population >10,000 to < 1M)		5	9	Pounds (lbs)		135							Unchecked	Unchecked	Unchecked	Unchecked	Unchecked	Unchecked	Unchecked	Unchecked	Unchecked	Unchecked	Unchecked	Unchecked	Unchecked	Unchecked	Unchecked	Unchecked	Unchecked	Unchecked	Unchecked	Unchecked
556	Agree	No				Yes		Single (1 baby)	38-41	Yes, pregnancy occurred due to fertility treatment	1	35-39	Married	Graduate degree (MD, JD, Masters, PhD etc.)	Self-employed	$150,000+	Suburban (smaller city or region outside an urban area) (population >10,000 to < 1M)		5	9	Pounds (lbs)		150							Unchecked	Unchecked	Unchecked	Unchecked	Unchecked	Unchecked	Unchecked	Unchecked	Unchecked	Unchecked	Unchecked	Unchecked	Unchecked	Unchecked	Unchecked	Unchecked	Unchecked	Unchecked	Unchecked	Unchecked
557	Agree	No				Yes		Single (1 baby)	38-41	Yes, pregnancy occurred naturally	2	35-39	Married	Graduate degree (MD, JD, Masters, PhD etc.)	Self-employed	$150,000+	Suburban (smaller city or region outside an urban area) (population >10,000 to < 1M)		5	2	Pounds (lbs)		112							Unchecked	Unchecked	Unchecked	Unchecked	Unchecked	Unchecked	Unchecked	Unchecked	Unchecked	Unchecked	Unchecked	Unchecked	Unchecked	Unchecked	Unchecked	Unchecked	Unchecked	Unchecked	Unchecked	Unchecked
558	Agree	No				Yes		Single (1 baby)	38-41	Yes, pregnancy occurred naturally	2	30-34	Married	Graduate degree (MD, JD, Masters, PhD etc.)	Employed	$150,000+	Suburban (smaller city or region outside an urban area) (population >10,000 to < 1M)		5	1	Pounds (lbs)		118							Unchecked	Unchecked	Unchecked	Unchecked	Unchecked	Unchecked	Unchecked	Unchecked	Unchecked	Unchecked	Unchecked	Unchecked	Unchecked	Unchecked	Unchecked	Unchecked	Unchecked	Unchecked	Unchecked	Unchecked
559	Agree	Yes	Less than 24 weeks	Single (1 fetus)	Yes, pregnancy occurred naturally	Yes		Single (1 baby)	41+	Yes, pregnancy occurred naturally	1	30-34	Married	Graduate degree (MD, JD, Masters, PhD etc.)	Employed	$150,000+	Urban area (large city) (population >1M)		5	5	Pounds (lbs)		199		180	Obese	7-11.5 kg (15-25 lbs)	Yes	No	Unchecked	Unchecked	Checked	Unchecked	Unchecked	Checked	Unchecked	Unchecked	Unchecked	Unchecked	Unchecked	Unchecked	Unchecked	Checked	Unchecked	Unchecked	Unchecked	Unchecked	Unchecked	Unchecked
560	Agree	No				Yes		Single (1 baby)	41+	Yes, pregnancy occurred naturally	2	30-34	Married	Graduate degree (MD, JD, Masters, PhD etc.)	Student	$30,000 - $60,000	Urban area (large city) (population >1M)		5	8	Pounds (lbs)		135							Unchecked	Unchecked	Unchecked	Unchecked	Unchecked	Unchecked	Unchecked	Unchecked	Unchecked	Unchecked	Unchecked	Unchecked	Unchecked	Unchecked	Unchecked	Unchecked	Unchecked	Unchecked	Unchecked	Unchecked
561	Agree	No				Yes		Single (1 baby)	38-41	Yes, pregnancy occurred naturally	2	40-44	Single	Graduate degree (MD, JD, Masters, PhD etc.)	Employed	$150,000+	Urban area (large city) (population >1M)		5	4	Kilograms (kg)	45								Unchecked	Unchecked	Unchecked	Unchecked	Unchecked	Unchecked	Unchecked	Unchecked	Unchecked	Unchecked	Unchecked	Unchecked	Unchecked	Unchecked	Unchecked	Unchecked	Unchecked	Unchecked	Unchecked	Unchecked
562	Agree	No				Yes		Single (1 baby)	38-41	Yes, pregnancy occurred naturally	1	35-39	Married	Graduate degree (MD, JD, Masters, PhD etc.)	Employed	$150,000+	Urban area (large city) (population >1M)		5	7	Pounds (lbs)		145							Unchecked	Unchecked	Unchecked	Unchecked	Unchecked	Unchecked	Unchecked	Unchecked	Unchecked	Unchecked	Unchecked	Unchecked	Unchecked	Unchecked	Unchecked	Unchecked	Unchecked	Unchecked	Unchecked	Unchecked
563	Agree	Yes	Less than 24 weeks	Single (1 fetus)	Yes, pregnancy occurred naturally	Yes		Single (1 baby)	38-41	Yes, pregnancy occurred naturally	1	30-34	Married	Graduate degree (MD, JD, Masters, PhD etc.)	Self-employed	$150,000+	Suburban (smaller city or region outside an urban area) (population >10,000 to < 1M)		5	8	Pounds (lbs)		147		137	Normal weight	11.5-16 kg (25-35 lbs)	Yes	No	Unchecked	Unchecked	Checked	Unchecked	Unchecked	Checked	Unchecked	Checked	Unchecked	Unchecked	Unchecked	Checked	Unchecked	Unchecked	Unchecked	Unchecked	Unchecked	Unchecked	Unchecked	Unchecked
564	Agree	No				Yes		Single (1 baby)	38-41	Yes, pregnancy occurred naturally	1	24-29	Married	Graduate degree (MD, JD, Masters, PhD etc.)	Self-employed	$150,000+	Suburban (smaller city or region outside an urban area) (population >10,000 to < 1M)		5	4	Kilograms (kg)	60								Unchecked	Unchecked	Unchecked	Unchecked	Unchecked	Unchecked	Unchecked	Unchecked	Unchecked	Unchecked	Unchecked	Unchecked	Unchecked	Unchecked	Unchecked	Unchecked	Unchecked	Unchecked	Unchecked	Unchecked
565	Agree	No				Yes		Single (1 baby)	41+	Yes, pregnancy occurred naturally	2	30-34	Married	Graduate degree (MD, JD, Masters, PhD etc.)	Self-employed	$150,000+	Suburban (smaller city or region outside an urban area) (population >10,000 to < 1M)		5	6	Pounds (lbs)		150							Unchecked	Unchecked	Unchecked	Unchecked	Unchecked	Unchecked	Unchecked	Unchecked	Unchecked	Unchecked	Unchecked	Unchecked	Unchecked	Unchecked	Unchecked	Unchecked	Unchecked	Unchecked	Unchecked	Unchecked
566	Agree	No				Yes		Single (1 baby)	38-41	Yes, pregnancy occurred naturally	1	30-34	Married	Graduate degree (MD, JD, Masters, PhD etc.)	Employed	$60,000 - $90,000	Urban area (large city) (population >1M)		5	10	Pounds (lbs)		158							Unchecked	Unchecked	Unchecked	Unchecked	Unchecked	Unchecked	Unchecked	Unchecked	Unchecked	Unchecked	Unchecked	Unchecked	Unchecked	Unchecked	Unchecked	Unchecked	Unchecked	Unchecked	Unchecked	Unchecked
567	Agree	Yes	34-37	Single (1 fetus)	Yes, pregnancy occurred naturally	Yes		Single (1 baby)	38-41	Yes, pregnancy occurred naturally	1	30-34	Married	Graduate degree (MD, JD, Masters, PhD etc.)	Employed	$150,000+	Urban area (large city) (population >1M)		5	5	Kilograms (kg)	75		60		Normal weight	11.5-16 kg (25-35 lbs)	Yes	No	Unchecked	Unchecked	Checked	Checked	Unchecked	Unchecked	Unchecked	Unchecked	Unchecked	Unchecked	Unchecked	Unchecked	Unchecked	Unchecked	Unchecked	Unchecked	Unchecked	Unchecked	Unchecked	Unchecked
568	Agree	No				Yes		Single (1 baby)	38-41	Yes, pregnancy occurred naturally	1	30-34	Married	Graduate degree (MD, JD, Masters, PhD etc.)	Self-employed	$150,000+	Rural area (population < 10,000 )		5	7	Pounds (lbs)		162							Unchecked	Unchecked	Unchecked	Unchecked	Unchecked	Unchecked	Unchecked	Unchecked	Unchecked	Unchecked	Unchecked	Unchecked	Unchecked	Unchecked	Unchecked	Unchecked	Unchecked	Unchecked	Unchecked	Unchecked
569	Agree	No				Yes		Single (1 baby)	38-41	No, pregnancy was not planned	1	24-29	Married	Graduate degree (MD, JD, Masters, PhD etc.)	Employed	$120,000 - $150,000	Suburban (smaller city or region outside an urban area) (population >10,000 to < 1M)		5	3	Pounds (lbs)		131							Unchecked	Unchecked	Unchecked	Unchecked	Unchecked	Unchecked	Unchecked	Unchecked	Unchecked	Unchecked	Unchecked	Unchecked	Unchecked	Unchecked	Unchecked	Unchecked	Unchecked	Unchecked	Unchecked	Unchecked
570	Agree	Yes	25-29	Single (1 fetus)	Yes, pregnancy occurred naturally	Yes		Single (1 baby)	38-41	Yes, pregnancy occurred naturally	1	30-34	Married	Graduate degree (MD, JD, Masters, PhD etc.)	Self-employed	$150,000+	Suburban (smaller city or region outside an urban area) (population >10,000 to < 1M)		5	4	Pounds (lbs)		122		110	Normal weight	11.5-16 kg (25-35 lbs)	Yes	Yes	Unchecked	Unchecked	Unchecked	Unchecked	Unchecked	Unchecked	Unchecked	Unchecked	Unchecked	Unchecked	Unchecked	Unchecked	Unchecked	Unchecked	Unchecked	Unchecked	Checked	Unchecked	Unchecked	Unchecked
571	Agree	No				Yes		Single (1 baby)	38-41	Yes, pregnancy occurred naturally	2	35-39	Married	Graduate degree (MD, JD, Masters, PhD etc.)	Employed	$150,000+	Urban area (large city) (population >1M)		5	4	Pounds (lbs)		158							Unchecked	Unchecked	Unchecked	Unchecked	Unchecked	Unchecked	Unchecked	Unchecked	Unchecked	Unchecked	Unchecked	Unchecked	Unchecked	Unchecked	Unchecked	Unchecked	Unchecked	Unchecked	Unchecked	Unchecked
572	Agree	No				Yes		Single (1 baby)	38-41	No, pregnancy was not planned	1	30-34	Married	Graduate degree (MD, JD, Masters, PhD etc.)	Self-employed	$150,000+	Suburban (smaller city or region outside an urban area) (population >10,000 to < 1M)		5	5	Pounds (lbs)		170							Unchecked	Unchecked	Unchecked	Unchecked	Unchecked	Unchecked	Unchecked	Unchecked	Unchecked	Unchecked	Unchecked	Unchecked	Unchecked	Unchecked	Unchecked	Unchecked	Unchecked	Unchecked	Unchecked	Unchecked
573	Agree																													Unchecked	Unchecked	Unchecked	Unchecked	Unchecked	Unchecked	Unchecked	Unchecked	Unchecked	Unchecked	Unchecked	Unchecked	Unchecked	Unchecked	Unchecked	Unchecked	Unchecked	Unchecked	Unchecked	Unchecked
574	Agree	Yes	38-41	Single (1 fetus)	Yes, pregnancy occurred naturally	Yes		Single (1 baby)	38-41	Yes, pregnancy occurred naturally	1	35-39	Married	Graduate degree (MD, JD, Masters, PhD etc.)	Self-employed	$150,000+	Suburban (smaller city or region outside an urban area) (population >10,000 to < 1M)		5	4	Pounds (lbs)		197		145	Normal weight	11.5-16 kg (25-35 lbs)	Yes	No	Unchecked	Unchecked	Checked	Unchecked	Unchecked	Checked	Unchecked	Checked	Unchecked	Unchecked	Unchecked	Unchecked	Unchecked	Unchecked	Unchecked	Unchecked	Unchecked	Unchecked	Unchecked	Unchecked
575	Agree	No				Yes		Single (1 baby)	38-41	Yes, pregnancy occurred naturally	1	30-34	Married	Graduate degree (MD, JD, Masters, PhD etc.)	Self-employed	$150,000+	Suburban (smaller city or region outside an urban area) (population >10,000 to < 1M)	165			Pounds (lbs)		170							Unchecked	Unchecked	Unchecked	Unchecked	Unchecked	Unchecked	Unchecked	Unchecked	Unchecked	Unchecked	Unchecked	Unchecked	Unchecked	Unchecked	Unchecked	Unchecked	Unchecked	Unchecked	Unchecked	Unchecked
576	Agree	No				Yes		Single (1 baby)	38-41	Yes, pregnancy occurred naturally	1	30-34	Married	Graduate degree (MD, JD, Masters, PhD etc.)	Employed	$150,000+	Urban area (large city) (population >1M)		5	2	Pounds (lbs)		148							Unchecked	Unchecked	Unchecked	Unchecked	Unchecked	Unchecked	Unchecked	Unchecked	Unchecked	Unchecked	Unchecked	Unchecked	Unchecked	Unchecked	Unchecked	Unchecked	Unchecked	Unchecked	Unchecked	Unchecked
577	Agree	No				Yes		Single (1 baby)	38-41	Yes, pregnancy occurred naturally	2	30-34	Married	Graduate degree (MD, JD, Masters, PhD etc.)	Self-employed	$150,000+	Urban area (large city) (population >1M)		5	5	Pounds (lbs)		132							Unchecked	Unchecked	Unchecked	Unchecked	Unchecked	Unchecked	Unchecked	Unchecked	Unchecked	Unchecked	Unchecked	Unchecked	Unchecked	Unchecked	Unchecked	Unchecked	Unchecked	Unchecked	Unchecked	Unchecked
578	Agree	No				Yes		Single (1 baby)	38-41	Yes, pregnancy occurred naturally	2	30-34	Married	Graduate degree (MD, JD, Masters, PhD etc.)	Self-employed	$150,000+	Rural area (population < 10,000 )		5	4	Pounds (lbs)		147							Unchecked	Unchecked	Unchecked	Unchecked	Unchecked	Unchecked	Unchecked	Unchecked	Unchecked	Unchecked	Unchecked	Unchecked	Unchecked	Unchecked	Unchecked	Unchecked	Unchecked	Unchecked	Unchecked	Unchecked
579	Agree	No				Yes		Single (1 baby)	38-41	Yes, pregnancy occurred naturally	2	35-39	Married	Graduate degree (MD, JD, Masters, PhD etc.)	Self-employed	$150,000+	Suburban (smaller city or region outside an urban area) (population >10,000 to < 1M)		5	3	Pounds (lbs)		145							Unchecked	Unchecked	Unchecked	Unchecked	Unchecked	Unchecked	Unchecked	Unchecked	Unchecked	Unchecked	Unchecked	Unchecked	Unchecked	Unchecked	Unchecked	Unchecked	Unchecked	Unchecked	Unchecked	Unchecked
580	Agree	Yes	34-37	Single (1 fetus)	Yes, pregnancy occurred naturally	Yes		Single (1 baby)	38-41	No, pregnancy was not planned	1	24-29	Married	Graduate degree (MD, JD, Masters, PhD etc.)	Employed	$90,000 - $120,000	Urban area (large city) (population >1M)		5	3	Pounds (lbs)		170		133	Normal weight	12.5-18 kg (28-40 lbs)	No	No	Unchecked	Unchecked	Checked	Unchecked	Checked	Checked	Unchecked	Unchecked	Unchecked	Unchecked	Unchecked	Unchecked	Unchecked	Unchecked	Unchecked	Unchecked	Unchecked	Unchecked	Unchecked	Unchecked
581	Agree	No				Yes		Single (1 baby)	38-41	Yes, pregnancy occurred naturally	2	30-34	Married	Graduate degree (MD, JD, Masters, PhD etc.)	Employed	$150,000+	Suburban (smaller city or region outside an urban area) (population >10,000 to < 1M)		5	2	Pounds (lbs)		135							Unchecked	Unchecked	Unchecked	Unchecked	Unchecked	Unchecked	Unchecked	Unchecked	Unchecked	Unchecked	Unchecked	Unchecked	Unchecked	Unchecked	Unchecked	Unchecked	Unchecked	Unchecked	Unchecked	Unchecked
582	Agree	Yes	25-29	Single (1 fetus)	Yes, pregnancy occurred naturally	Yes		Single (1 baby)	34-37	Yes, pregnancy occurred naturally	1	35-39	Married	Graduate degree (MD, JD, Masters, PhD etc.)	Employed	$150,000+	Urban area (large city) (population >1M)		5	10	Pounds (lbs)		171		160	Normal weight	11.5-16 kg (25-35 lbs)	Yes	No	Unchecked	Unchecked	Checked	Unchecked	Checked	Checked	Unchecked	Unchecked	Unchecked	Checked	Unchecked	Unchecked	Unchecked	Unchecked	Unchecked	Unchecked	Unchecked	Unchecked	Unchecked	Unchecked
583	Agree	No				Yes		Single (1 baby)	38-41	Yes, pregnancy occurred naturally	2	35-39	Married	Graduate degree (MD, JD, Masters, PhD etc.)	Self-employed	Prefer not to answer	Urban area (large city) (population >1M)	154			Pounds (lbs)		105							Unchecked	Unchecked	Unchecked	Unchecked	Unchecked	Unchecked	Unchecked	Unchecked	Unchecked	Unchecked	Unchecked	Unchecked	Unchecked	Unchecked	Unchecked	Unchecked	Unchecked	Unchecked	Unchecked	Unchecked
584	Agree	No				Yes		Single (1 baby)	38-41	Yes, pregnancy occurred due to fertility treatment	1	30-34	Married	Graduate degree (MD, JD, Masters, PhD etc.)	Self-employed	$150,000+	Urban area (large city) (population >1M)		5	6	Pounds (lbs)		140							Unchecked	Unchecked	Unchecked	Unchecked	Unchecked	Unchecked	Unchecked	Unchecked	Unchecked	Unchecked	Unchecked	Unchecked	Unchecked	Unchecked	Unchecked	Unchecked	Unchecked	Unchecked	Unchecked	Unchecked
585	Agree	No				Yes		Single (1 baby)	38-41	Yes, pregnancy occurred naturally	1	35-39	Married	Graduate degree (MD, JD, Masters, PhD etc.)	Self-employed	$150,000+	Suburban (smaller city or region outside an urban area) (population >10,000 to < 1M)		5	7	Pounds (lbs)		120							Unchecked	Unchecked	Unchecked	Unchecked	Unchecked	Unchecked	Unchecked	Unchecked	Unchecked	Unchecked	Unchecked	Unchecked	Unchecked	Unchecked	Unchecked	Unchecked	Unchecked	Unchecked	Unchecked	Unchecked
586	Agree	No				Yes		Single (1 baby)	38-41	Yes, pregnancy occurred naturally	1	30-34	Married	Graduate degree (MD, JD, Masters, PhD etc.)	Other	$150,000+	Urban area (large city) (population >1M)		5	4	Pounds (lbs)		140							Unchecked	Unchecked	Unchecked	Unchecked	Unchecked	Unchecked	Unchecked	Unchecked	Unchecked	Unchecked	Unchecked	Unchecked	Unchecked	Unchecked	Unchecked	Unchecked	Unchecked	Unchecked	Unchecked	Unchecked
587	Agree	No				Yes		Single (1 baby)	38-41	Yes, pregnancy occurred naturally	2	35-39	Married	Graduate degree (MD, JD, Masters, PhD etc.)	Self-employed	$150,000+	Suburban (smaller city or region outside an urban area) (population >10,000 to < 1M)	162			Pounds (lbs)		120							Unchecked	Unchecked	Unchecked	Unchecked	Unchecked	Unchecked	Unchecked	Unchecked	Unchecked	Unchecked	Unchecked	Unchecked	Unchecked	Unchecked	Unchecked	Unchecked	Unchecked	Unchecked	Unchecked	Unchecked
588	Agree	No				Yes		Single (1 baby)	38-41	Yes, pregnancy occurred naturally	1	30-34	Married	Graduate degree (MD, JD, Masters, PhD etc.)	Employed	$150,000+	Suburban (smaller city or region outside an urban area) (population >10,000 to < 1M)		6	0	Kilograms (kg)	89								Unchecked	Unchecked	Unchecked	Unchecked	Unchecked	Unchecked	Unchecked	Unchecked	Unchecked	Unchecked	Unchecked	Unchecked	Unchecked	Unchecked	Unchecked	Unchecked	Unchecked	Unchecked	Unchecked	Unchecked
589	Agree	No				Yes		Single (1 baby)	34-37	Yes, pregnancy occurred naturally	1	30-34	Married	Graduate degree (MD, JD, Masters, PhD etc.)	Student	$60,000 - $90,000	Urban area (large city) (population >1M)		5	4	Pounds (lbs)		108							Unchecked	Unchecked	Unchecked	Unchecked	Unchecked	Unchecked	Unchecked	Unchecked	Unchecked	Unchecked	Unchecked	Unchecked	Unchecked	Unchecked	Unchecked	Unchecked	Unchecked	Unchecked	Unchecked	Unchecked
590	Agree	No				Yes		Single (1 baby)	38-41	Yes, pregnancy occurred naturally	2	35-39	Married	Graduate degree (MD, JD, Masters, PhD etc.)	Self-employed	$150,000+	Suburban (smaller city or region outside an urban area) (population >10,000 to < 1M)		5	2	Pounds (lbs)		130							Unchecked	Unchecked	Unchecked	Unchecked	Unchecked	Unchecked	Unchecked	Unchecked	Unchecked	Unchecked	Unchecked	Unchecked	Unchecked	Unchecked	Unchecked	Unchecked	Unchecked	Unchecked	Unchecked	Unchecked
591	Agree	Yes	Less than 24 weeks	Single (1 fetus)	Yes, pregnancy occurred naturally	Yes		Single (1 baby)	38-41	Yes, pregnancy occurred naturally	1	35-39	Married	Graduate degree (MD, JD, Masters, PhD etc.)	Employed	$150,000+	Suburban (smaller city or region outside an urban area) (population >10,000 to < 1M)		5	3	Pounds (lbs)		149		134	Normal weight	11.5-16 kg (25-35 lbs)	Yes	Yes	Unchecked	Unchecked	Unchecked	Unchecked	Unchecked	Unchecked	Unchecked	Unchecked	Unchecked	Unchecked	Unchecked	Unchecked	Unchecked	Unchecked	Checked	Checked	Checked	Unchecked	Unchecked	Unchecked
592	Agree	No				Yes		Single (1 baby)	38-41	Yes, pregnancy occurred naturally	1	30-34	Married	Graduate degree (MD, JD, Masters, PhD etc.)	Employed	$60,000 - $90,000	Suburban (smaller city or region outside an urban area) (population >10,000 to < 1M)	163			Pounds (lbs)		156							Unchecked	Unchecked	Unchecked	Unchecked	Unchecked	Unchecked	Unchecked	Unchecked	Unchecked	Unchecked	Unchecked	Unchecked	Unchecked	Unchecked	Unchecked	Unchecked	Unchecked	Unchecked	Unchecked	Unchecked
593	Agree	No				Yes		Single (1 baby)	38-41	Yes, pregnancy occurred naturally	1	24-29	Married	Graduate degree (MD, JD, Masters, PhD etc.)	Employed	$60,000 - $90,000	Suburban (smaller city or region outside an urban area) (population >10,000 to < 1M)	164			Pounds (lbs)		154							Unchecked	Unchecked	Unchecked	Unchecked	Unchecked	Unchecked	Unchecked	Unchecked	Unchecked	Unchecked	Unchecked	Unchecked	Unchecked	Unchecked	Unchecked	Unchecked	Unchecked	Unchecked	Unchecked	Unchecked
594	Agree	No				Yes		Single (1 baby)	38-41	Yes, pregnancy occurred naturally	3	35-39	Married	Graduate degree (MD, JD, Masters, PhD etc.)	Self-employed	$150,000+	Urban area (large city) (population >1M)	164			Pounds (lbs)		130							Unchecked	Unchecked	Unchecked	Unchecked	Unchecked	Unchecked	Unchecked	Unchecked	Unchecked	Unchecked	Unchecked	Unchecked	Unchecked	Unchecked	Unchecked	Unchecked	Unchecked	Unchecked	Unchecked	Unchecked
595	Agree	No				Yes		Single (1 baby)	38-41	Yes, pregnancy occurred naturally	1	30-34	Married	Graduate degree (MD, JD, Masters, PhD etc.)	Employed	$150,000+	Urban area (large city) (population >1M)													Unchecked	Unchecked	Unchecked	Unchecked	Unchecked	Unchecked	Unchecked	Unchecked	Unchecked	Unchecked	Unchecked	Unchecked	Unchecked	Unchecked	Unchecked	Unchecked	Unchecked	Unchecked	Unchecked	Unchecked
596	Agree	Yes	25-29	Single (1 fetus)	Yes, pregnancy occurred naturally	Yes		Single (1 baby)	38-41	Yes, pregnancy occurred naturally	1	35-39	Married	Graduate degree (MD, JD, Masters, PhD etc.)	Employed	$150,000+	Urban area (large city) (population >1M)		5	5	Pounds (lbs)		156		143	Overweight	7-11.5 kg (15-25 lbs)	Yes	No	Unchecked	Unchecked	Checked	Checked	Unchecked	Checked	Unchecked	Unchecked	Unchecked	Unchecked	Unchecked	Unchecked	Unchecked	Unchecked	Unchecked	Unchecked	Unchecked	Unchecked	Unchecked	Unchecked
597	Agree																													Unchecked	Unchecked	Unchecked	Unchecked	Unchecked	Unchecked	Unchecked	Unchecked	Unchecked	Unchecked	Unchecked	Unchecked	Unchecked	Unchecked	Unchecked	Unchecked	Unchecked	Unchecked	Unchecked	Unchecked
598	Agree	No				Yes		Single (1 baby)	38-41	Yes, pregnancy occurred naturally	1	30-34	Married	Graduate degree (MD, JD, Masters, PhD etc.)	Employed	$150,000+	Urban area (large city) (population >1M)	178			Kilograms (kg)	69								Unchecked	Unchecked	Unchecked	Unchecked	Unchecked	Unchecked	Unchecked	Unchecked	Unchecked	Unchecked	Unchecked	Unchecked	Unchecked	Unchecked	Unchecked	Unchecked	Unchecked	Unchecked	Unchecked	Unchecked
599	Agree	No				Yes		Single (1 baby)	38-41	Yes, pregnancy occurred naturally	1	30-34	Married	Graduate degree (MD, JD, Masters, PhD etc.)	Employed	$150,000+	Suburban (smaller city or region outside an urban area) (population >10,000 to < 1M)		5	5	Pounds (lbs)		148							Unchecked	Unchecked	Unchecked	Unchecked	Unchecked	Unchecked	Unchecked	Unchecked	Unchecked	Unchecked	Unchecked	Unchecked	Unchecked	Unchecked	Unchecked	Unchecked	Unchecked	Unchecked	Unchecked	Unchecked
600	Agree	Yes	Less than 24 weeks	Single (1 fetus)	Yes, pregnancy occurred naturally	Yes		Single (1 baby)	38-41	Yes, pregnancy occurred naturally	2	35-39	Married	Graduate degree (MD, JD, Masters, PhD etc.)	Self-employed	$150,000+	Suburban (smaller city or region outside an urban area) (population >10,000 to < 1M)		5	6	Pounds (lbs)		195		175	Overweight	7-11.5 kg (15-25 lbs)	No	No	Checked	Unchecked	Checked	Checked	Checked	Checked	Unchecked	Unchecked	Checked	Checked	Checked	Unchecked	Unchecked	Unchecked	Unchecked	Unchecked	Unchecked	Unchecked	Unchecked	Unchecked
601	Agree	No				Yes		Single (1 baby)	34-37	Yes, pregnancy occurred naturally	1	30-34	Married	Graduate degree (MD, JD, Masters, PhD etc.)	Employed	$150,000+	Suburban (smaller city or region outside an urban area) (population >10,000 to < 1M)		5	5	Pounds (lbs)		130							Unchecked	Unchecked	Unchecked	Unchecked	Unchecked	Unchecked	Unchecked	Unchecked	Unchecked	Unchecked	Unchecked	Unchecked	Unchecked	Unchecked	Unchecked	Unchecked	Unchecked	Unchecked	Unchecked	Unchecked
602	Agree	No				Yes		Single (1 baby)	38-41	Yes, pregnancy occurred naturally	2	35-39	Married	Graduate degree (MD, JD, Masters, PhD etc.)	Employed	$150,000+	Suburban (smaller city or region outside an urban area) (population >10,000 to < 1M)		5	4	Pounds (lbs)		155							Unchecked	Unchecked	Unchecked	Unchecked	Unchecked	Unchecked	Unchecked	Unchecked	Unchecked	Unchecked	Unchecked	Unchecked	Unchecked	Unchecked	Unchecked	Unchecked	Unchecked	Unchecked	Unchecked	Unchecked
603	Agree	No				Yes		Single (1 baby)	38-41	Yes, pregnancy occurred naturally	1	24-29	Married	Graduate degree (MD, JD, Masters, PhD etc.)	Student	$90,000 - $120,000	Suburban (smaller city or region outside an urban area) (population >10,000 to < 1M)		5	7	Pounds (lbs)		135							Unchecked	Unchecked	Unchecked	Unchecked	Unchecked	Unchecked	Unchecked	Unchecked	Unchecked	Unchecked	Unchecked	Unchecked	Unchecked	Unchecked	Unchecked	Unchecked	Unchecked	Unchecked	Unchecked	Unchecked
604	Agree	No				Yes		Single (1 baby)	38-41	Yes, pregnancy occurred naturally	1	35-39	Married	Graduate degree (MD, JD, Masters, PhD etc.)	Employed	$150,000+	Suburban (smaller city or region outside an urban area) (population >10,000 to < 1M)		5	6	Pounds (lbs)		164							Unchecked	Unchecked	Unchecked	Unchecked	Unchecked	Unchecked	Unchecked	Unchecked	Unchecked	Unchecked	Unchecked	Unchecked	Unchecked	Unchecked	Unchecked	Unchecked	Unchecked	Unchecked	Unchecked	Unchecked
605	Agree	No				Yes		Single (1 baby)	41+	Yes, pregnancy occurred naturally	1	30-34	Married	Graduate degree (MD, JD, Masters, PhD etc.)	Self-employed	$150,000+	Urban area (large city) (population >1M)		5	6	Pounds (lbs)		149							Unchecked	Unchecked	Unchecked	Unchecked	Unchecked	Unchecked	Unchecked	Unchecked	Unchecked	Unchecked	Unchecked	Unchecked	Unchecked	Unchecked	Unchecked	Unchecked	Unchecked	Unchecked	Unchecked	Unchecked
606	Agree	No				Yes		Single (1 baby)	38-41	Yes, pregnancy occurred due to fertility treatment	2	35-39	Married	Graduate degree (MD, JD, Masters, PhD etc.)	Self-employed	$150,000+	Suburban (smaller city or region outside an urban area) (population >10,000 to < 1M)		5	6	Pounds (lbs)		128							Unchecked	Unchecked	Unchecked	Unchecked	Unchecked	Unchecked	Unchecked	Unchecked	Unchecked	Unchecked	Unchecked	Unchecked	Unchecked	Unchecked	Unchecked	Unchecked	Unchecked	Unchecked	Unchecked	Unchecked
607	Agree	No				Yes		Single (1 baby)	38-41	Yes, pregnancy occurred naturally	2	30-34	Married	Graduate degree (MD, JD, Masters, PhD etc.)	Other	$150,000+	Urban area (large city) (population >1M)		5	6	Pounds (lbs)		146							Unchecked	Unchecked	Unchecked	Unchecked	Unchecked	Unchecked	Unchecked	Unchecked	Unchecked	Unchecked	Unchecked	Unchecked	Unchecked	Unchecked	Unchecked	Unchecked	Unchecked	Unchecked	Unchecked	Unchecked
608	Agree	No				Yes		Single (1 baby)	41+	Yes, pregnancy occurred naturally	1	30-34	Married	Graduate degree (MD, JD, Masters, PhD etc.)	Self-employed	$150,000+	Urban area (large city) (population >1M)		5	6	Pounds (lbs)		149							Unchecked	Unchecked	Unchecked	Unchecked	Unchecked	Unchecked	Unchecked	Unchecked	Unchecked	Unchecked	Unchecked	Unchecked	Unchecked	Unchecked	Unchecked	Unchecked	Unchecked	Unchecked	Unchecked	Unchecked
609	Agree	No				Yes		Single (1 baby)	38-41	Yes, pregnancy occurred naturally	2	35-39	Married	Graduate degree (MD, JD, Masters, PhD etc.)	Self-employed	$150,000+	Suburban (smaller city or region outside an urban area) (population >10,000 to < 1M)	165			Pounds (lbs)		160							Unchecked	Unchecked	Unchecked	Unchecked	Unchecked	Unchecked	Unchecked	Unchecked	Unchecked	Unchecked	Unchecked	Unchecked	Unchecked	Unchecked	Unchecked	Unchecked	Unchecked	Unchecked	Unchecked	Unchecked
610	Agree	No				Yes		Single (1 baby)	41+	Yes, pregnancy occurred due to fertility treatment	2	30-34	Married	Graduate degree (MD, JD, Masters, PhD etc.)	Employed	$150,000+	Urban area (large city) (population >1M)		5	7	Pounds (lbs)		128							Unchecked	Unchecked	Unchecked	Unchecked	Unchecked	Unchecked	Unchecked	Unchecked	Unchecked	Unchecked	Unchecked	Unchecked	Unchecked	Unchecked	Unchecked	Unchecked	Unchecked	Unchecked	Unchecked	Unchecked
611	Agree	No				Yes		Single (1 baby)	38-41	Yes, pregnancy occurred naturally	2	40-44	Married	Graduate degree (MD, JD, Masters, PhD etc.)	Self-employed	$150,000+	Urban area (large city) (population >1M)	175			Pounds (lbs)		187							Unchecked	Unchecked	Unchecked	Unchecked	Unchecked	Unchecked	Unchecked	Unchecked	Unchecked	Unchecked	Unchecked	Unchecked	Unchecked	Unchecked	Unchecked	Unchecked	Unchecked	Unchecked	Unchecked	Unchecked
612	Agree	No				Yes		Single (1 baby)	38-41	Yes, pregnancy occurred naturally	1	35-39	Married	Graduate degree (MD, JD, Masters, PhD etc.)	Employed	$150,000+	Rural area (population < 10,000 )		5	9	Pounds (lbs)		178							Unchecked	Unchecked	Unchecked	Unchecked	Unchecked	Unchecked	Unchecked	Unchecked	Unchecked	Unchecked	Unchecked	Unchecked	Unchecked	Unchecked	Unchecked	Unchecked	Unchecked	Unchecked	Unchecked	Unchecked
613	Agree	No				Yes		Twins (2 babies)	34-37	Yes, pregnancy occurred naturally	2	30-34	Married	Graduate degree (MD, JD, Masters, PhD etc.)	Self-employed	$150,000+	Suburban (smaller city or region outside an urban area) (population >10,000 to < 1M)		5	5	Pounds (lbs)		155							Unchecked	Unchecked	Unchecked	Unchecked	Unchecked	Unchecked	Unchecked	Unchecked	Unchecked	Unchecked	Unchecked	Unchecked	Unchecked	Unchecked	Unchecked	Unchecked	Unchecked	Unchecked	Unchecked	Unchecked
614	Agree	No				Yes		Single (1 baby)	38-41	Yes, pregnancy occurred due to fertility treatment	1	30-34	Married	Graduate degree (MD, JD, Masters, PhD etc.)	Student	$150,000+	Urban area (large city) (population >1M)		5	6	Pounds (lbs)		116							Unchecked	Unchecked	Unchecked	Unchecked	Unchecked	Unchecked	Unchecked	Unchecked	Unchecked	Unchecked	Unchecked	Unchecked	Unchecked	Unchecked	Unchecked	Unchecked	Unchecked	Unchecked	Unchecked	Unchecked
615	Agree	No				Yes		Single (1 baby)	38-41	Yes, pregnancy occurred naturally	1	30-34	Married	Graduate degree (MD, JD, Masters, PhD etc.)	Employed	$120,000 - $150,000	Suburban (smaller city or region outside an urban area) (population >10,000 to < 1M)		5	3	Pounds (lbs)		140							Unchecked	Unchecked	Unchecked	Unchecked	Unchecked	Unchecked	Unchecked	Unchecked	Unchecked	Unchecked	Unchecked	Unchecked	Unchecked	Unchecked	Unchecked	Unchecked	Unchecked	Unchecked	Unchecked	Unchecked
616	Agree	No				Yes		Single (1 baby)	38-41	Yes, pregnancy occurred naturally	2	30-34	Married	Graduate degree (MD, JD, Masters, PhD etc.)	Self-employed	$150,000+	Rural area (population < 10,000 )		5	3	Pounds (lbs)		135							Unchecked	Unchecked	Unchecked	Unchecked	Unchecked	Unchecked	Unchecked	Unchecked	Unchecked	Unchecked	Unchecked	Unchecked	Unchecked	Unchecked	Unchecked	Unchecked	Unchecked	Unchecked	Unchecked	Unchecked
617	Agree	No				Yes		Single (1 baby)	38-41	Yes, pregnancy occurred naturally	2	30-34	Married	Graduate degree (MD, JD, Masters, PhD etc.)	Self-employed	$150,000+	Urban area (large city) (population >1M)													Unchecked	Unchecked	Unchecked	Unchecked	Unchecked	Unchecked	Unchecked	Unchecked	Unchecked	Unchecked	Unchecked	Unchecked	Unchecked	Unchecked	Unchecked	Unchecked	Unchecked	Unchecked	Unchecked	Unchecked
618	Agree	No				Yes		Single (1 baby)	38-41	Yes, pregnancy occurred naturally	2	30-34	Married	Graduate degree (MD, JD, Masters, PhD etc.)	Self-employed	$150,000+	Urban area (large city) (population >1M)	159			Pounds (lbs)		105							Unchecked	Unchecked	Unchecked	Unchecked	Unchecked	Unchecked	Unchecked	Unchecked	Unchecked	Unchecked	Unchecked	Unchecked	Unchecked	Unchecked	Unchecked	Unchecked	Unchecked	Unchecked	Unchecked	Unchecked
619	Agree	Yes	34-37	Single (1 fetus)	Yes, pregnancy occurred naturally	Yes		Single (1 baby)	38-41	Yes, pregnancy occurred naturally	1	30-34	Married	Graduate degree (MD, JD, Masters, PhD etc.)	Student	$150,000+	Urban area (large city) (population >1M)		5	9	Pounds (lbs)		150		126	Normal weight	11.5-16 kg (25-35 lbs)	Yes	Yes	Unchecked	Unchecked	Unchecked	Unchecked	Unchecked	Unchecked	Unchecked	Unchecked	Unchecked	Unchecked	Unchecked	Unchecked	Unchecked	Unchecked	Checked	Unchecked	Unchecked	Unchecked	Unchecked	Unchecked
620	Agree	No				Yes		Single (1 baby)	38-41	Yes, pregnancy occurred naturally	1	35-39	Married	Graduate degree (MD, JD, Masters, PhD etc.)	Employed	$150,000+	Suburban (smaller city or region outside an urban area) (population >10,000 to < 1M)	170			Pounds (lbs)		140							Unchecked	Unchecked	Unchecked	Unchecked	Unchecked	Unchecked	Unchecked	Unchecked	Unchecked	Unchecked	Unchecked	Unchecked	Unchecked	Unchecked	Unchecked	Unchecked	Unchecked	Unchecked	Unchecked	Unchecked
621	Agree	No				Yes		Single (1 baby)	38-41	Yes, pregnancy occurred naturally	3	35-39	Married	Graduate degree (MD, JD, Masters, PhD etc.)	Self-employed	$150,000+	Urban area (large city) (population >1M)		5	6	Pounds (lbs)		131							Unchecked	Unchecked	Unchecked	Unchecked	Unchecked	Unchecked	Unchecked	Unchecked	Unchecked	Unchecked	Unchecked	Unchecked	Unchecked	Unchecked	Unchecked	Unchecked	Unchecked	Unchecked	Unchecked	Unchecked
622	Agree	No				Yes		Single (1 baby)	38-41	Yes, pregnancy occurred naturally	1	35-39	Married	Graduate degree (MD, JD, Masters, PhD etc.)	Employed	$150,000+	Urban area (large city) (population >1M)		5	7	Pounds (lbs)		138							Unchecked	Unchecked	Unchecked	Unchecked	Unchecked	Unchecked	Unchecked	Unchecked	Unchecked	Unchecked	Unchecked	Unchecked	Unchecked	Unchecked	Unchecked	Unchecked	Unchecked	Unchecked	Unchecked	Unchecked
623	Agree	No				Yes		Single (1 baby)	38-41	Yes, pregnancy occurred naturally	1	35-39	Married	Graduate degree (MD, JD, Masters, PhD etc.)	Employed	$150,000+	Suburban (smaller city or region outside an urban area) (population >10,000 to < 1M)		5	4	Pounds (lbs)		125							Unchecked	Unchecked	Unchecked	Unchecked	Unchecked	Unchecked	Unchecked	Unchecked	Unchecked	Unchecked	Unchecked	Unchecked	Unchecked	Unchecked	Unchecked	Unchecked	Unchecked	Unchecked	Unchecked	Unchecked
624	Agree	No				Yes		Single (1 baby)	41+	Yes, pregnancy occurred naturally	0	24-29	Married	Graduate degree (MD, JD, Masters, PhD etc.)	Employed	$90,000 - $120,000	Suburban (smaller city or region outside an urban area) (population >10,000 to < 1M)		5	5	Pounds (lbs)		130							Unchecked	Unchecked	Unchecked	Unchecked	Unchecked	Unchecked	Unchecked	Unchecked	Unchecked	Unchecked	Unchecked	Unchecked	Unchecked	Unchecked	Unchecked	Unchecked	Unchecked	Unchecked	Unchecked	Unchecked
625	Agree	No				Yes		Single (1 baby)	38-41	No, pregnancy was not planned	1	30-34	Married	Graduate degree (MD, JD, Masters, PhD etc.)	Self-employed	$150,000+	Suburban (smaller city or region outside an urban area) (population >10,000 to < 1M)		5	3	Pounds (lbs)		118							Unchecked	Unchecked	Unchecked	Unchecked	Unchecked	Unchecked	Unchecked	Unchecked	Unchecked	Unchecked	Unchecked	Unchecked	Unchecked	Unchecked	Unchecked	Unchecked	Unchecked	Unchecked	Unchecked	Unchecked
626	Agree	No				Yes		Twins (2 babies)	34-37	Yes, pregnancy occurred due to fertility treatment	3	35-39	Married	Graduate degree (MD, JD, Masters, PhD etc.)	Self-employed	$150,000+	Suburban (smaller city or region outside an urban area) (population >10,000 to < 1M)		5	7	Pounds (lbs)		140							Unchecked	Unchecked	Unchecked	Unchecked	Unchecked	Unchecked	Unchecked	Unchecked	Unchecked	Unchecked	Unchecked	Unchecked	Unchecked	Unchecked	Unchecked	Unchecked	Unchecked	Unchecked	Unchecked	Unchecked
627	Agree	No				Yes		Single (1 baby)	38-41	Yes, pregnancy occurred naturally	2	30-34	Married	Graduate degree (MD, JD, Masters, PhD etc.)	Employed	$120,000 - $150,000	Suburban (smaller city or region outside an urban area) (population >10,000 to < 1M)		5	11	Pounds (lbs)		162							Unchecked	Unchecked	Unchecked	Unchecked	Unchecked	Unchecked	Unchecked	Unchecked	Unchecked	Unchecked	Unchecked	Unchecked	Unchecked	Unchecked	Unchecked	Unchecked	Unchecked	Unchecked	Unchecked	Unchecked
628	Agree	Yes	Less than 24 weeks	Don't know	Yes, pregnancy occurred naturally	Yes		Single (1 baby)	38-41	Yes, pregnancy occurred naturally	1	30-34	Married	Graduate degree (MD, JD, Masters, PhD etc.)	Employed	$150,000+	Urban area (large city) (population >1M)		5	1	I do not know my weight					Normal weight	11.5-16 kg (25-35 lbs)			Unchecked	Unchecked	Unchecked	Unchecked	Unchecked	Unchecked	Unchecked	Unchecked	Unchecked	Unchecked	Unchecked	Unchecked	Unchecked	Unchecked	Unchecked	Unchecked	Unchecked	Unchecked	Unchecked	Unchecked
629	Agree	No				Yes			38-41	Yes, pregnancy occurred naturally	1	30-34	Married	Graduate degree (MD, JD, Masters, PhD etc.)	Employed	$150,000+	Urban area (large city) (population >1M)		5	3	Pounds (lbs)		133							Unchecked	Unchecked	Unchecked	Unchecked	Unchecked	Unchecked	Unchecked	Unchecked	Unchecked	Unchecked	Unchecked	Unchecked	Unchecked	Unchecked	Unchecked	Unchecked	Unchecked	Unchecked	Unchecked	Unchecked
630	Agree	No				Yes		Single (1 baby)	38-41	Yes, pregnancy occurred naturally	2	40-44	Married	Graduate degree (MD, JD, Masters, PhD etc.)	Self-employed	$150,000+	Urban area (large city) (population >1M)		5	2	I do not know my weight									Unchecked	Unchecked	Unchecked	Unchecked	Unchecked	Unchecked	Unchecked	Unchecked	Unchecked	Unchecked	Unchecked	Unchecked	Unchecked	Unchecked	Unchecked	Unchecked	Unchecked	Unchecked	Unchecked	Unchecked
631	Agree	No				Yes		Single (1 baby)	38-41	Yes, pregnancy occurred naturally	2	35-39	Married	Graduate degree (MD, JD, Masters, PhD etc.)	Employed	$150,000+	Urban area (large city) (population >1M)	172			Pounds (lbs)		150							Unchecked	Unchecked	Unchecked	Unchecked	Unchecked	Unchecked	Unchecked	Unchecked	Unchecked	Unchecked	Unchecked	Unchecked	Unchecked	Unchecked	Unchecked	Unchecked	Unchecked	Unchecked	Unchecked	Unchecked
632	Agree	No				Yes		Single (1 baby)	38-41	Yes, pregnancy occurred naturally	1	30-34	Married	Graduate degree (MD, JD, Masters, PhD etc.)	Self-employed	$150,000+	Suburban (smaller city or region outside an urban area) (population >10,000 to < 1M)		5	7	Pounds (lbs)		180							Unchecked	Unchecked	Unchecked	Unchecked	Unchecked	Unchecked	Unchecked	Unchecked	Unchecked	Unchecked	Unchecked	Unchecked	Unchecked	Unchecked	Unchecked	Unchecked	Unchecked	Unchecked	Unchecked	Unchecked
633	Agree	Yes	34-37	Single (1 fetus)	Yes, pregnancy occurred naturally	Yes		Single (1 baby)	34-37	Yes, pregnancy occurred naturally	1	35-39	Married	Graduate degree (MD, JD, Masters, PhD etc.)	Self-employed	Prefer not to answer	Urban area (large city) (population >1M)	163			Pounds (lbs)		162		128	Normal weight	7-11.5 kg (15-25 lbs)	No	No	Unchecked	Unchecked	Checked	Unchecked	Unchecked	Checked	Unchecked	Unchecked	Unchecked	Unchecked	Unchecked	Unchecked	Unchecked	Unchecked	Unchecked	Unchecked	Unchecked	Unchecked	Unchecked	Unchecked
634	Agree	No				Yes		Single (1 baby)	38-41	Yes, pregnancy occurred naturally	1	35-39	Married	Graduate degree (MD, JD, Masters, PhD etc.)	Self-employed	$150,000+	Suburban (smaller city or region outside an urban area) (population >10,000 to < 1M)		5	5	Pounds (lbs)		125							Unchecked	Unchecked	Unchecked	Unchecked	Unchecked	Unchecked	Unchecked	Unchecked	Unchecked	Unchecked	Unchecked	Unchecked	Unchecked	Unchecked	Unchecked	Unchecked	Unchecked	Unchecked	Unchecked	Unchecked
635	Agree																													Unchecked	Unchecked	Unchecked	Unchecked	Unchecked	Unchecked	Unchecked	Unchecked	Unchecked	Unchecked	Unchecked	Unchecked	Unchecked	Unchecked	Unchecked	Unchecked	Unchecked	Unchecked	Unchecked	Unchecked
636	Agree																													Unchecked	Unchecked	Unchecked	Unchecked	Unchecked	Unchecked	Unchecked	Unchecked	Unchecked	Unchecked	Unchecked	Unchecked	Unchecked	Unchecked	Unchecked	Unchecked	Unchecked	Unchecked	Unchecked	Unchecked
637	Agree	No				Yes		Single (1 baby)	38-41	Yes, pregnancy occurred naturally	2	30-34	Married	Graduate degree (MD, JD, Masters, PhD etc.)	Self-employed	$150,000+	Suburban (smaller city or region outside an urban area) (population >10,000 to < 1M)		5	7	Pounds (lbs)		175							Unchecked	Unchecked	Unchecked	Unchecked	Unchecked	Unchecked	Unchecked	Unchecked	Unchecked	Unchecked	Unchecked	Unchecked	Unchecked	Unchecked	Unchecked	Unchecked	Unchecked	Unchecked	Unchecked	Unchecked
638	Agree																													Unchecked	Unchecked	Unchecked	Unchecked	Unchecked	Unchecked	Unchecked	Unchecked	Unchecked	Unchecked	Unchecked	Unchecked	Unchecked	Unchecked	Unchecked	Unchecked	Unchecked	Unchecked	Unchecked	Unchecked
639	Agree	Yes	34-37	Single (1 fetus)	Yes, pregnancy occurred naturally	No						24-29	Married	Graduate degree (MD, JD, Masters, PhD etc.)	Employed	$90,000 - $120,000	Urban area (large city) (population >1M)		5	0	Kilograms (kg)	62		42		Normal weight	11.5-16 kg (25-35 lbs)	No	Yes	Unchecked	Unchecked	Unchecked	Unchecked	Unchecked	Unchecked	Unchecked	Unchecked	Unchecked	Unchecked	Unchecked	Unchecked	Unchecked	Unchecked	Unchecked	Unchecked	Unchecked	Unchecked	Unchecked	Checked
640	Agree	No				Yes		Single (1 baby)	38-41	Yes, pregnancy occurred naturally	1	24-29	Married	Graduate degree (MD, JD, Masters, PhD etc.)	Other	Prefer not to answer	Rural area (population < 10,000 )		5	6	Pounds (lbs)		143							Unchecked	Unchecked	Unchecked	Unchecked	Unchecked	Unchecked	Unchecked	Unchecked	Unchecked	Unchecked	Unchecked	Unchecked	Unchecked	Unchecked	Unchecked	Unchecked	Unchecked	Unchecked	Unchecked	Unchecked
641	Agree	No				Yes		Single (1 baby)	34-37	Yes, pregnancy occurred naturally	2	30-34	Married	Graduate degree (MD, JD, Masters, PhD etc.)	Self-employed	$150,000+	Rural area (population < 10,000 )		5	1	Pounds (lbs)		120							Unchecked	Unchecked	Unchecked	Unchecked	Unchecked	Unchecked	Unchecked	Unchecked	Unchecked	Unchecked	Unchecked	Unchecked	Unchecked	Unchecked	Unchecked	Unchecked	Unchecked	Unchecked	Unchecked	Unchecked
642	Agree	No				Yes		Single (1 baby)	38-41	Yes, pregnancy occurred naturally	2	30-34	Married	Graduate degree (MD, JD, Masters, PhD etc.)	Self-employed	$150,000+	Urban area (large city) (population >1M)		5	5	Pounds (lbs)		135							Unchecked	Unchecked	Unchecked	Unchecked	Unchecked	Unchecked	Unchecked	Unchecked	Unchecked	Unchecked	Unchecked	Unchecked	Unchecked	Unchecked	Unchecked	Unchecked	Unchecked	Unchecked	Unchecked	Unchecked
643	Agree	No				Yes		Single (1 baby)	38-41	Yes, pregnancy occurred due to fertility treatment	2	35-39	Married	Graduate degree (MD, JD, Masters, PhD etc.)	Employed	$150,000+	Urban area (large city) (population >1M)		5	7	Pounds (lbs)		175							Unchecked	Unchecked	Unchecked	Unchecked	Unchecked	Unchecked	Unchecked	Unchecked	Unchecked	Unchecked	Unchecked	Unchecked	Unchecked	Unchecked	Unchecked	Unchecked	Unchecked	Unchecked	Unchecked	Unchecked
644	Agree	No				Yes		Single (1 baby)	34-37	Yes, pregnancy occurred naturally	2	35-39	Married	Graduate degree (MD, JD, Masters, PhD etc.)	Self-employed	$150,000+	Urban area (large city) (population >1M)	150			Pounds (lbs)		206							Unchecked	Unchecked	Unchecked	Unchecked	Unchecked	Unchecked	Unchecked	Unchecked	Unchecked	Unchecked	Unchecked	Unchecked	Unchecked	Unchecked	Unchecked	Unchecked	Unchecked	Unchecked	Unchecked	Unchecked
645	Agree	No				Yes		Single (1 baby)	34-37	Yes, pregnancy occurred naturally	2	35-39	Married	Graduate degree (MD, JD, Masters, PhD etc.)	Employed	$150,000+	Urban area (large city) (population >1M)		5	6	Pounds (lbs)		122							Unchecked	Unchecked	Unchecked	Unchecked	Unchecked	Unchecked	Unchecked	Unchecked	Unchecked	Unchecked	Unchecked	Unchecked	Unchecked	Unchecked	Unchecked	Unchecked	Unchecked	Unchecked	Unchecked	Unchecked
646	Agree	No				Yes		Single (1 baby)	38-41	Yes, pregnancy occurred naturally	2	30-34	Married	Graduate degree (MD, JD, Masters, PhD etc.)	Self-employed	$150,000+	Suburban (smaller city or region outside an urban area) (population >10,000 to < 1M)		5	3	I do not know my weight									Unchecked	Unchecked	Unchecked	Unchecked	Unchecked	Unchecked	Unchecked	Unchecked	Unchecked	Unchecked	Unchecked	Unchecked	Unchecked	Unchecked	Unchecked	Unchecked	Unchecked	Unchecked	Unchecked	Unchecked
647	Agree	Yes	Less than 24 weeks	Single (1 fetus)	Yes, pregnancy occurred naturally	Yes		Single (1 baby)	38-41	Yes, pregnancy occurred naturally	1	35-39	Married	Graduate degree (MD, JD, Masters, PhD etc.)	Employed	$150,000+	Urban area (large city) (population >1M)		5	7	Pounds (lbs)		150		145	Normal weight	7-11.5 kg (15-25 lbs)	No	No	Unchecked	Checked	Unchecked	Unchecked	Unchecked	Unchecked	Unchecked	Unchecked	Unchecked	Unchecked	Unchecked	Unchecked	Unchecked	Unchecked	Unchecked	Unchecked	Unchecked	Unchecked	Unchecked	Unchecked
648	Agree	No				Yes		Single (1 baby)	38-41	Yes, pregnancy occurred naturally	1	30-34	Married	Graduate degree (MD, JD, Masters, PhD etc.)	Student	$30,000 - $60,000	Suburban (smaller city or region outside an urban area) (population >10,000 to < 1M)		5	5	Pounds (lbs)		161							Unchecked	Unchecked	Unchecked	Unchecked	Unchecked	Unchecked	Unchecked	Unchecked	Unchecked	Unchecked	Unchecked	Unchecked	Unchecked	Unchecked	Unchecked	Unchecked	Unchecked	Unchecked	Unchecked	Unchecked
649	Agree	No				Yes		Twins (2 babies)	30-33	Yes, pregnancy occurred naturally	2	24-29	Married	Graduate degree (MD, JD, Masters, PhD etc.)	Student	$150,000+	Urban area (large city) (population >1M)		5	5	Pounds (lbs)		150							Unchecked	Unchecked	Unchecked	Unchecked	Unchecked	Unchecked	Unchecked	Unchecked	Unchecked	Unchecked	Unchecked	Unchecked	Unchecked	Unchecked	Unchecked	Unchecked	Unchecked	Unchecked	Unchecked	Unchecked
650	Agree	No				Yes		Single (1 baby)	34-37	Yes, pregnancy occurred due to fertility treatment	2	30-34	Married	Graduate degree (MD, JD, Masters, PhD etc.)	Self-employed	$150,000+	Suburban (smaller city or region outside an urban area) (population >10,000 to < 1M)		5	2	Pounds (lbs)		130							Unchecked	Unchecked	Unchecked	Unchecked	Unchecked	Unchecked	Unchecked	Unchecked	Unchecked	Unchecked	Unchecked	Unchecked	Unchecked	Unchecked	Unchecked	Unchecked	Unchecked	Unchecked	Unchecked	Unchecked
651	Agree																													Unchecked	Unchecked	Unchecked	Unchecked	Unchecked	Unchecked	Unchecked	Unchecked	Unchecked	Unchecked	Unchecked	Unchecked	Unchecked	Unchecked	Unchecked	Unchecked	Unchecked	Unchecked	Unchecked	Unchecked
652	Agree	No				Yes		Single (1 baby)	34-37	No, pregnancy was not planned	2	35-39	Common law	Graduate degree (MD, JD, Masters, PhD etc.)	Employed	$150,000+	Suburban (smaller city or region outside an urban area) (population >10,000 to < 1M)		5	7	Pounds (lbs)		155							Unchecked	Unchecked	Unchecked	Unchecked	Unchecked	Unchecked	Unchecked	Unchecked	Unchecked	Unchecked	Unchecked	Unchecked	Unchecked	Unchecked	Unchecked	Unchecked	Unchecked	Unchecked	Unchecked	Unchecked
653	Agree	No				Yes		Single (1 baby)	38-41	Yes, pregnancy occurred naturally	1	30-34	Married	Graduate degree (MD, JD, Masters, PhD etc.)	Employed	$150,000+	Urban area (large city) (population >1M)		5	6	Pounds (lbs)		146							Unchecked	Unchecked	Unchecked	Unchecked	Unchecked	Unchecked	Unchecked	Unchecked	Unchecked	Unchecked	Unchecked	Unchecked	Unchecked	Unchecked	Unchecked	Unchecked	Unchecked	Unchecked	Unchecked	Unchecked
654	Agree	No				Yes		Single (1 baby)	38-41	Yes, pregnancy occurred due to fertility treatment	1	35-39	Married	Graduate degree (MD, JD, Masters, PhD etc.)	Self-employed	$150,000+	Rural area (population < 10,000 )		5	9	Pounds (lbs)		140							Unchecked	Unchecked	Unchecked	Unchecked	Unchecked	Unchecked	Unchecked	Unchecked	Unchecked	Unchecked	Unchecked	Unchecked	Unchecked	Unchecked	Unchecked	Unchecked	Unchecked	Unchecked	Unchecked	Unchecked
655	Agree	No				Yes		Single (1 baby)	38-41	Yes, pregnancy occurred naturally	1	35-39	Married	Graduate degree (MD, JD, Masters, PhD etc.)	Self-employed	Prefer not to answer	Suburban (smaller city or region outside an urban area) (population >10,000 to < 1M)		5	1	Pounds (lbs)		115							Unchecked	Unchecked	Unchecked	Unchecked	Unchecked	Unchecked	Unchecked	Unchecked	Unchecked	Unchecked	Unchecked	Unchecked	Unchecked	Unchecked	Unchecked	Unchecked	Unchecked	Unchecked	Unchecked	Unchecked
656	Agree	No				Yes		Single (1 baby)	34-37	No, pregnancy was not planned	1	30-34	Married	Graduate degree (MD, JD, Masters, PhD etc.)	Employed	$150,000+	Urban area (large city) (population >1M)		5	5	Pounds (lbs)		128							Unchecked	Unchecked	Unchecked	Unchecked	Unchecked	Unchecked	Unchecked	Unchecked	Unchecked	Unchecked	Unchecked	Unchecked	Unchecked	Unchecked	Unchecked	Unchecked	Unchecked	Unchecked	Unchecked	Unchecked
657	Agree	No				Yes		Single (1 baby)	38-41	Yes, pregnancy occurred naturally	1	30-34	Married	Graduate degree (MD, JD, Masters, PhD etc.)	Self-employed	$150,000+	Urban area (large city) (population >1M)	157			Pounds (lbs)		122							Unchecked	Unchecked	Unchecked	Unchecked	Unchecked	Unchecked	Unchecked	Unchecked	Unchecked	Unchecked	Unchecked	Unchecked	Unchecked	Unchecked	Unchecked	Unchecked	Unchecked	Unchecked	Unchecked	Unchecked
658	Agree	No				Yes		Single (1 baby)	41+	Yes, pregnancy occurred naturally	1	24-29	Common law	Graduate degree (MD, JD, Masters, PhD etc.)	Employed	$150,000+	Suburban (smaller city or region outside an urban area) (population >10,000 to < 1M)		5	1	Pounds (lbs)		105							Unchecked	Unchecked	Unchecked	Unchecked	Unchecked	Unchecked	Unchecked	Unchecked	Unchecked	Unchecked	Unchecked	Unchecked	Unchecked	Unchecked	Unchecked	Unchecked	Unchecked	Unchecked	Unchecked	Unchecked
659	Agree																													Unchecked	Unchecked	Unchecked	Unchecked	Unchecked	Unchecked	Unchecked	Unchecked	Unchecked	Unchecked	Unchecked	Unchecked	Unchecked	Unchecked	Unchecked	Unchecked	Unchecked	Unchecked	Unchecked	Unchecked
660	Agree	No				Yes		Single (1 baby)	38-41	Yes, pregnancy occurred naturally	2	30-34	Married	Graduate degree (MD, JD, Masters, PhD etc.)	Currently unemployed	$150,000+	Suburban (smaller city or region outside an urban area) (population >10,000 to < 1M)	170			Kilograms (kg)	57								Unchecked	Unchecked	Unchecked	Unchecked	Unchecked	Unchecked	Unchecked	Unchecked	Unchecked	Unchecked	Unchecked	Unchecked	Unchecked	Unchecked	Unchecked	Unchecked	Unchecked	Unchecked	Unchecked	Unchecked
661	Agree	No				Yes		Single (1 baby)	34-37	Yes, pregnancy occurred naturally	1	30-34	Separated	Graduate degree (MD, JD, Masters, PhD etc.)	Self-employed	$150,000+	Suburban (smaller city or region outside an urban area) (population >10,000 to < 1M)		5	4	Kilograms (kg)	54								Unchecked	Unchecked	Unchecked	Unchecked	Unchecked	Unchecked	Unchecked	Unchecked	Unchecked	Unchecked	Unchecked	Unchecked	Unchecked	Unchecked	Unchecked	Unchecked	Unchecked	Unchecked	Unchecked	Unchecked
662	Agree	No				Yes		Single (1 baby)	38-41	Yes, pregnancy occurred naturally	2	30-34	Married	Graduate degree (MD, JD, Masters, PhD etc.)	Self-employed	$150,000+	Suburban (smaller city or region outside an urban area) (population >10,000 to < 1M)		5	2	Pounds (lbs)		116							Unchecked	Unchecked	Unchecked	Unchecked	Unchecked	Unchecked	Unchecked	Unchecked	Unchecked	Unchecked	Unchecked	Unchecked	Unchecked	Unchecked	Unchecked	Unchecked	Unchecked	Unchecked	Unchecked	Unchecked
663	Agree	No				Yes		Single (1 baby)	38-41	Yes, pregnancy occurred naturally	1	35-39	Divorced	Graduate degree (MD, JD, Masters, PhD etc.)	Self-employed	$150,000+	Suburban (smaller city or region outside an urban area) (population >10,000 to < 1M)		5	4	Pounds (lbs)		238							Unchecked	Unchecked	Unchecked	Unchecked	Unchecked	Unchecked	Unchecked	Unchecked	Unchecked	Unchecked	Unchecked	Unchecked	Unchecked	Unchecked	Unchecked	Unchecked	Unchecked	Unchecked	Unchecked	Unchecked
664	Agree																													Unchecked	Unchecked	Unchecked	Unchecked	Unchecked	Unchecked	Unchecked	Unchecked	Unchecked	Unchecked	Unchecked	Unchecked	Unchecked	Unchecked	Unchecked	Unchecked	Unchecked	Unchecked	Unchecked	Unchecked
665	Agree	No				Yes		Single (1 baby)	38-41	Yes, pregnancy occurred naturally	1	30-34	Married	Graduate degree (MD, JD, Masters, PhD etc.)	Self-employed	$150,000+	Urban area (large city) (population >1M)		5	1	Pounds (lbs)		96							Unchecked	Unchecked	Unchecked	Unchecked	Unchecked	Unchecked	Unchecked	Unchecked	Unchecked	Unchecked	Unchecked	Unchecked	Unchecked	Unchecked	Unchecked	Unchecked	Unchecked	Unchecked	Unchecked	Unchecked
666	Agree	Yes	Less than 24 weeks	Don't know	Yes, pregnancy occurred naturally	Yes		Single (1 baby)	41+	No, pregnancy was not planned	2	30-34	Married	Graduate degree (MD, JD, Masters, PhD etc.)	Self-employed	$150,000+	Suburban (smaller city or region outside an urban area) (population >10,000 to < 1M)		5	6	Pounds (lbs)		144		135	Normal weight	11.5-16 kg (25-35 lbs)	Yes	No	Unchecked	Unchecked	Checked	Checked	Unchecked	Unchecked	Unchecked	Unchecked	Unchecked	Unchecked	Unchecked	Unchecked	Unchecked	Unchecked	Unchecked	Unchecked	Unchecked	Unchecked	Unchecked	Unchecked
667	Agree	No				Yes		Single (1 baby)	38-41	Yes, pregnancy occurred naturally	2	30-34	Married	Graduate degree (MD, JD, Masters, PhD etc.)	Self-employed	$150,000+	Urban area (large city) (population >1M)		5	5	Pounds (lbs)		150							Unchecked	Unchecked	Unchecked	Unchecked	Unchecked	Unchecked	Unchecked	Unchecked	Unchecked	Unchecked	Unchecked	Unchecked	Unchecked	Unchecked	Unchecked	Unchecked	Unchecked	Unchecked	Unchecked	Unchecked
668	Agree	No				Yes		Single (1 baby)	38-41	Yes, pregnancy occurred naturally	1	24-29	Married	Graduate degree (MD, JD, Masters, PhD etc.)	Student	$150,000+	Suburban (smaller city or region outside an urban area) (population >10,000 to < 1M)		5	4	Pounds (lbs)		113							Unchecked	Unchecked	Unchecked	Unchecked	Unchecked	Unchecked	Unchecked	Unchecked	Unchecked	Unchecked	Unchecked	Unchecked	Unchecked	Unchecked	Unchecked	Unchecked	Unchecked	Unchecked	Unchecked	Unchecked
669	Agree	No				Yes		Single (1 baby)	38-41	Yes, pregnancy occurred due to fertility treatment	2	35-39	Married	Graduate degree (MD, JD, Masters, PhD etc.)	Self-employed	$150,000+	Suburban (smaller city or region outside an urban area) (population >10,000 to < 1M)		5	8	Pounds (lbs)		135							Unchecked	Unchecked	Unchecked	Unchecked	Unchecked	Unchecked	Unchecked	Unchecked	Unchecked	Unchecked	Unchecked	Unchecked	Unchecked	Unchecked	Unchecked	Unchecked	Unchecked	Unchecked	Unchecked	Unchecked
670	Agree	No				Yes		Single (1 baby)	38-41	Yes, pregnancy occurred naturally	1	24-29	Married	Graduate degree (MD, JD, Masters, PhD etc.)	Student	$150,000+	Urban area (large city) (population >1M)	167			I do not know my weight									Unchecked	Unchecked	Unchecked	Unchecked	Unchecked	Unchecked	Unchecked	Unchecked	Unchecked	Unchecked	Unchecked	Unchecked	Unchecked	Unchecked	Unchecked	Unchecked	Unchecked	Unchecked	Unchecked	Unchecked
671	Agree	No				Yes		Twins (2 babies)	34-37	Yes, pregnancy occurred naturally	2	35-39	Married	Graduate degree (MD, JD, Masters, PhD etc.)	Self-employed	$120,000 - $150,000	Rural area (population < 10,000 )		5	5	Pounds (lbs)		157							Unchecked	Unchecked	Unchecked	Unchecked	Unchecked	Unchecked	Unchecked	Unchecked	Unchecked	Unchecked	Unchecked	Unchecked	Unchecked	Unchecked	Unchecked	Unchecked	Unchecked	Unchecked	Unchecked	Unchecked
672	Agree	No				Yes		Single (1 baby)	38-41	Yes, pregnancy occurred naturally	1	30-34	Married	Graduate degree (MD, JD, Masters, PhD etc.)	Self-employed	$150,000+	Suburban (smaller city or region outside an urban area) (population >10,000 to < 1M)		5	8	Pounds (lbs)		135							Unchecked	Unchecked	Unchecked	Unchecked	Unchecked	Unchecked	Unchecked	Unchecked	Unchecked	Unchecked	Unchecked	Unchecked	Unchecked	Unchecked	Unchecked	Unchecked	Unchecked	Unchecked	Unchecked	Unchecked
673	Agree	Yes	38-41	Single (1 fetus)	Yes, pregnancy occurred naturally	Yes		Single (1 baby)	38-41	Yes, pregnancy occurred naturally	1	35-39	Common law	Graduate degree (MD, JD, Masters, PhD etc.)	Self-employed	$150,000+	Rural area (population < 10,000 )		5	1	Pounds (lbs)		132		107	Normal weight	11.5-16 kg (25-35 lbs)	Yes	No	Unchecked	Unchecked	Unchecked	Unchecked	Unchecked	Unchecked	Unchecked	Checked	Unchecked	Unchecked	Unchecked	Unchecked	Unchecked	Unchecked	Unchecked	Unchecked	Unchecked	Unchecked	Unchecked	Unchecked
674	Agree	No				Yes		Single (1 baby)	38-41	Yes, pregnancy occurred due to fertility treatment	1	40-44	Married	Graduate degree (MD, JD, Masters, PhD etc.)	Employed	$150,000+	Suburban (smaller city or region outside an urban area) (population >10,000 to < 1M)		5	6	Pounds (lbs)		145							Unchecked	Unchecked	Unchecked	Unchecked	Unchecked	Unchecked	Unchecked	Unchecked	Unchecked	Unchecked	Unchecked	Unchecked	Unchecked	Unchecked	Unchecked	Unchecked	Unchecked	Unchecked	Unchecked	Unchecked
675	Agree	No				Yes		Single (1 baby)	38-41	Yes, pregnancy occurred naturally	1	30-34	Married	Graduate degree (MD, JD, Masters, PhD etc.)	Self-employed	$150,000+	Rural area (population < 10,000 )		5	10	Pounds (lbs)		155							Unchecked	Unchecked	Unchecked	Unchecked	Unchecked	Unchecked	Unchecked	Unchecked	Unchecked	Unchecked	Unchecked	Unchecked	Unchecked	Unchecked	Unchecked	Unchecked	Unchecked	Unchecked	Unchecked	Unchecked
676	Agree	Yes	30-33	Single (1 fetus)	Yes, pregnancy occurred naturally	Yes		Single (1 baby)	38-41	Yes, pregnancy occurred naturally	2	35-39	Married	Graduate degree (MD, JD, Masters, PhD etc.)	Employed	$150,000+	Suburban (smaller city or region outside an urban area) (population >10,000 to < 1M)		5	7	Pounds (lbs)		150		141	Normal weight	7-11.5 kg (15-25 lbs)	Yes	No	Unchecked	Unchecked	Unchecked	Unchecked	Unchecked	Checked	Unchecked	Unchecked	Unchecked	Unchecked	Unchecked	Unchecked	Unchecked	Unchecked	Unchecked	Unchecked	Unchecked	Unchecked	Unchecked	Unchecked
677	Agree	No				Yes		Single (1 baby)	38-41	Yes, pregnancy occurred naturally	1	30-34	Married	Graduate degree (MD, JD, Masters, PhD etc.)	Self-employed	$150,000+	Suburban (smaller city or region outside an urban area) (population >10,000 to < 1M)		5	7	Pounds (lbs)		132							Unchecked	Unchecked	Unchecked	Unchecked	Unchecked	Unchecked	Unchecked	Unchecked	Unchecked	Unchecked	Unchecked	Unchecked	Unchecked	Unchecked	Unchecked	Unchecked	Unchecked	Unchecked	Unchecked	Unchecked
678	Agree	No				Yes		Single (1 baby)	34-37	Yes, pregnancy occurred due to fertility treatment	1	35-39	Married	Graduate degree (MD, JD, Masters, PhD etc.)	Self-employed	$150,000+	Urban area (large city) (population >1M)		5	4	Pounds (lbs)		145							Unchecked	Unchecked	Unchecked	Unchecked	Unchecked	Unchecked	Unchecked	Unchecked	Unchecked	Unchecked	Unchecked	Unchecked	Unchecked	Unchecked	Unchecked	Unchecked	Unchecked	Unchecked	Unchecked	Unchecked
679	Agree																													Unchecked	Unchecked	Unchecked	Unchecked	Unchecked	Unchecked	Unchecked	Unchecked	Unchecked	Unchecked	Unchecked	Unchecked	Unchecked	Unchecked	Unchecked	Unchecked	Unchecked	Unchecked	Unchecked	Unchecked
680	Agree	No				Yes		Twins (2 babies)	34-37	Yes, pregnancy occurred due to fertility treatment	2	30-34	Married	Graduate degree (MD, JD, Masters, PhD etc.)	Student	$60,000 - $90,000	Urban area (large city) (population >1M)	169			Kilograms (kg)	76								Unchecked	Unchecked	Unchecked	Unchecked	Unchecked	Unchecked	Unchecked	Unchecked	Unchecked	Unchecked	Unchecked	Unchecked	Unchecked	Unchecked	Unchecked	Unchecked	Unchecked	Unchecked	Unchecked	Unchecked
681	Agree	No				Yes		Single (1 baby)	38-41	Yes, pregnancy occurred naturally	2	35-39	Married	Graduate degree (MD, JD, Masters, PhD etc.)	Employed	$150,000+	Suburban (smaller city or region outside an urban area) (population >10,000 to < 1M)		5	8	Pounds (lbs)		150							Unchecked	Unchecked	Unchecked	Unchecked	Unchecked	Unchecked	Unchecked	Unchecked	Unchecked	Unchecked	Unchecked	Unchecked	Unchecked	Unchecked	Unchecked	Unchecked	Unchecked	Unchecked	Unchecked	Unchecked
682	Agree	No				Yes		Single (1 baby)	34-37	Yes, pregnancy occurred due to fertility treatment	1	35-39	Married	Graduate degree (MD, JD, Masters, PhD etc.)	Other	$120,000 - $150,000	Urban area (large city) (population >1M)		5	4	Pounds (lbs)		116							Unchecked	Unchecked	Unchecked	Unchecked	Unchecked	Unchecked	Unchecked	Unchecked	Unchecked	Unchecked	Unchecked	Unchecked	Unchecked	Unchecked	Unchecked	Unchecked	Unchecked	Unchecked	Unchecked	Unchecked
683	Agree	No				Yes		Single (1 baby)	38-41	Yes, pregnancy occurred naturally	1	35-39	Married	Graduate degree (MD, JD, Masters, PhD etc.)	Employed	$150,000+	Urban area (large city) (population >1M)	162			Kilograms (kg)	47								Unchecked	Unchecked	Unchecked	Unchecked	Unchecked	Unchecked	Unchecked	Unchecked	Unchecked	Unchecked	Unchecked	Unchecked	Unchecked	Unchecked	Unchecked	Unchecked	Unchecked	Unchecked	Unchecked	Unchecked
684	Agree	Yes	30-33	Single (1 fetus)	Yes, pregnancy occurred due to fertility treatment	Yes		Single (1 baby)	38-41	Yes, pregnancy occurred due to fertility treatment	1	24-29	Married	Graduate degree (MD, JD, Masters, PhD etc.)	Self-employed	$150,000+	Urban area (large city) (population >1M)	166			Pounds (lbs)		180		165	Overweight	7-11.5 kg (15-25 lbs)	Yes	Yes	Unchecked	Unchecked	Unchecked	Unchecked	Unchecked	Unchecked	Unchecked	Unchecked	Unchecked	Unchecked	Unchecked	Unchecked	Unchecked	Unchecked	Checked	Unchecked	Unchecked	Unchecked	Unchecked	Unchecked
685	Agree	No				Yes		Single (1 baby)	38-41	Yes, pregnancy occurred due to fertility treatment	1	40-44	Single	Graduate degree (MD, JD, Masters, PhD etc.)	Self-employed	$150,000+	Rural area (population < 10,000 )	159			Kilograms (kg)	65								Unchecked	Unchecked	Unchecked	Unchecked	Unchecked	Unchecked	Unchecked	Unchecked	Unchecked	Unchecked	Unchecked	Unchecked	Unchecked	Unchecked	Unchecked	Unchecked	Unchecked	Unchecked	Unchecked	Unchecked
686	Agree	No				Yes		Single (1 baby)	38-41	Yes, pregnancy occurred naturally	1	35-39	Married	Graduate degree (MD, JD, Masters, PhD etc.)	Employed	$150,000+	Urban area (large city) (population >1M)		5	6	Pounds (lbs)		130							Unchecked	Unchecked	Unchecked	Unchecked	Unchecked	Unchecked	Unchecked	Unchecked	Unchecked	Unchecked	Unchecked	Unchecked	Unchecked	Unchecked	Unchecked	Unchecked	Unchecked	Unchecked	Unchecked	Unchecked
687	Agree	No				Yes		Single (1 baby)	41+	Yes, pregnancy occurred naturally	1	30-34	Married	Graduate degree (MD, JD, Masters, PhD etc.)	Employed	$120,000 - $150,000	Suburban (smaller city or region outside an urban area) (population >10,000 to < 1M)	160			Pounds (lbs)		130							Unchecked	Unchecked	Unchecked	Unchecked	Unchecked	Unchecked	Unchecked	Unchecked	Unchecked	Unchecked	Unchecked	Unchecked	Unchecked	Unchecked	Unchecked	Unchecked	Unchecked	Unchecked	Unchecked	Unchecked
688	Agree	Yes	Less than 24 weeks	Single (1 fetus)	Yes, pregnancy occurred naturally	Yes		Single (1 baby)	41+	Yes, pregnancy occurred naturally	1	35-39	Married	Graduate degree (MD, JD, Masters, PhD etc.)	Self-employed	$120,000 - $150,000	Suburban (smaller city or region outside an urban area) (population >10,000 to < 1M)		5	4	Pounds (lbs)		140		136	Normal weight	7-11.5 kg (15-25 lbs)	Yes	No	Unchecked	Unchecked	Unchecked	Checked	Unchecked	Unchecked	Unchecked	Unchecked	Unchecked	Unchecked	Unchecked	Unchecked	Unchecked	Unchecked	Unchecked	Unchecked	Unchecked	Unchecked	Unchecked	Unchecked
689	Agree	No				Yes		Single (1 baby)	38-41	Yes, pregnancy occurred due to fertility treatment	1	30-34	Married	Graduate degree (MD, JD, Masters, PhD etc.)	Self-employed	$150,000+	Suburban (smaller city or region outside an urban area) (population >10,000 to < 1M)		5	2	Pounds (lbs)		117							Unchecked	Unchecked	Unchecked	Unchecked	Unchecked	Unchecked	Unchecked	Unchecked	Unchecked	Unchecked	Unchecked	Unchecked	Unchecked	Unchecked	Unchecked	Unchecked	Unchecked	Unchecked	Unchecked	Unchecked
690	Agree	No				Yes		Single (1 baby)	41+	Yes, pregnancy occurred naturally	1	30-34	Married	Graduate degree (MD, JD, Masters, PhD etc.)	Self-employed	$150,000+	Suburban (smaller city or region outside an urban area) (population >10,000 to < 1M)	175			Pounds (lbs)		155							Unchecked	Unchecked	Unchecked	Unchecked	Unchecked	Unchecked	Unchecked	Unchecked	Unchecked	Unchecked	Unchecked	Unchecked	Unchecked	Unchecked	Unchecked	Unchecked	Unchecked	Unchecked	Unchecked	Unchecked
691	Agree	No				Yes		Single (1 baby)	38-41	Yes, pregnancy occurred naturally	2	35-39	Married	Graduate degree (MD, JD, Masters, PhD etc.)	Self-employed	$150,000+	Suburban (smaller city or region outside an urban area) (population >10,000 to < 1M)		5	1	Pounds (lbs)		121							Unchecked	Unchecked	Unchecked	Unchecked	Unchecked	Unchecked	Unchecked	Unchecked	Unchecked	Unchecked	Unchecked	Unchecked	Unchecked	Unchecked	Unchecked	Unchecked	Unchecked	Unchecked	Unchecked	Unchecked
692	Agree	No				Yes		Single (1 baby)	38-41	Yes, pregnancy occurred naturally	0	30-34	Married	Graduate degree (MD, JD, Masters, PhD etc.)	Employed	$150,000+	Urban area (large city) (population >1M)		5	4	Pounds (lbs)		123							Unchecked	Unchecked	Unchecked	Unchecked	Unchecked	Unchecked	Unchecked	Unchecked	Unchecked	Unchecked	Unchecked	Unchecked	Unchecked	Unchecked	Unchecked	Unchecked	Unchecked	Unchecked	Unchecked	Unchecked
693	Agree	No				Yes		Single (1 baby)	38-41	Yes, pregnancy occurred naturally	3	35-39	Married	Graduate degree (MD, JD, Masters, PhD etc.)	Self-employed	$150,000+	Urban area (large city) (population >1M)		5	6	Pounds (lbs)		130							Unchecked	Unchecked	Unchecked	Unchecked	Unchecked	Unchecked	Unchecked	Unchecked	Unchecked	Unchecked	Unchecked	Unchecked	Unchecked	Unchecked	Unchecked	Unchecked	Unchecked	Unchecked	Unchecked	Unchecked
694	Agree	No				Yes		Single (1 baby)	38-41	No, pregnancy was not planned	1	30-34	Married	Graduate degree (MD, JD, Masters, PhD etc.)	Self-employed	$150,000+	Suburban (smaller city or region outside an urban area) (population >10,000 to < 1M)		5	2	Pounds (lbs)		124							Unchecked	Unchecked	Unchecked	Unchecked	Unchecked	Unchecked	Unchecked	Unchecked	Unchecked	Unchecked	Unchecked	Unchecked	Unchecked	Unchecked	Unchecked	Unchecked	Unchecked	Unchecked	Unchecked	Unchecked
695	Agree	Yes	25-29	Single (1 fetus)	Yes, pregnancy occurred naturally	Yes		Single (1 baby)	41+	Yes, pregnancy occurred naturally	1	30-34	Married	Graduate degree (MD, JD, Masters, PhD etc.)	Employed	$150,000+	Urban area (large city) (population >1M)		5	7	Pounds (lbs)		178		157	Overweight	11.5-16 kg (25-35 lbs)	Yes	No	Unchecked	Unchecked	Checked	Checked	Checked	Checked	Unchecked	Unchecked	Unchecked	Unchecked	Unchecked	Unchecked	Checked	Unchecked	Unchecked	Unchecked	Unchecked	Unchecked	Unchecked	Unchecked
696	Agree	No				Yes		Single (1 baby)	38-41	Yes, pregnancy occurred naturally	2	35-39	Married	Graduate degree (MD, JD, Masters, PhD etc.)	Self-employed	$150,000+	Urban area (large city) (population >1M)		5	10	Pounds (lbs)		175							Unchecked	Unchecked	Unchecked	Unchecked	Unchecked	Unchecked	Unchecked	Unchecked	Unchecked	Unchecked	Unchecked	Unchecked	Unchecked	Unchecked	Unchecked	Unchecked	Unchecked	Unchecked	Unchecked	Unchecked
697	Agree	No				Yes		Single (1 baby)	34-37	Yes, pregnancy occurred naturally	2	35-39	Married	Graduate degree (MD, JD, Masters, PhD etc.)	Employed	$150,000+	Urban area (large city) (population >1M)		5	1	Pounds (lbs)		170							Unchecked	Unchecked	Unchecked	Unchecked	Unchecked	Unchecked	Unchecked	Unchecked	Unchecked	Unchecked	Unchecked	Unchecked	Unchecked	Unchecked	Unchecked	Unchecked	Unchecked	Unchecked	Unchecked	Unchecked
698	Agree	No				Yes		Single (1 baby)	34-37	Yes, pregnancy occurred naturally	1	30-34	Married	Graduate degree (MD, JD, Masters, PhD etc.)	Employed	$150,000+	Urban area (large city) (population >1M)		5	5	Pounds (lbs)		128							Unchecked	Unchecked	Unchecked	Unchecked	Unchecked	Unchecked	Unchecked	Unchecked	Unchecked	Unchecked	Unchecked	Unchecked	Unchecked	Unchecked	Unchecked	Unchecked	Unchecked	Unchecked	Unchecked	Unchecked
699	Agree	Yes	Less than 24 weeks	Single (1 fetus)	Yes, pregnancy occurred naturally	Yes		Single (1 baby)	38-41	Yes, pregnancy occurred naturally	2	35-39	Married	Graduate degree (MD, JD, Masters, PhD etc.)	Self-employed	$150,000+	Suburban (smaller city or region outside an urban area) (population >10,000 to < 1M)		5	9	Pounds (lbs)		121		121	Underweight	7-11.5 kg (15-25 lbs)	No	No	Unchecked	Unchecked	Checked	Unchecked	Unchecked	Checked	Unchecked	Unchecked	Unchecked	Checked	Unchecked	Unchecked	Unchecked	Unchecked	Unchecked	Unchecked	Unchecked	Unchecked	Unchecked	Unchecked
700	Agree	No				Yes		Single (1 baby)	38-41	Yes, pregnancy occurred naturally	2	30-34	Married	Graduate degree (MD, JD, Masters, PhD etc.)	Self-employed	$150,000+	Suburban (smaller city or region outside an urban area) (population >10,000 to < 1M)		5	4	Pounds (lbs)		130							Unchecked	Unchecked	Unchecked	Unchecked	Unchecked	Unchecked	Unchecked	Unchecked	Unchecked	Unchecked	Unchecked	Unchecked	Unchecked	Unchecked	Unchecked	Unchecked	Unchecked	Unchecked	Unchecked	Unchecked
701	Agree	No				Yes		Single (1 baby)	38-41	Yes, pregnancy occurred naturally	2	30-34	Married	Graduate degree (MD, JD, Masters, PhD etc.)	Self-employed	$120,000 - $150,000	Rural area (population < 10,000 )		5	7	Pounds (lbs)		145							Unchecked	Unchecked	Unchecked	Unchecked	Unchecked	Unchecked	Unchecked	Unchecked	Unchecked	Unchecked	Unchecked	Unchecked	Unchecked	Unchecked	Unchecked	Unchecked	Unchecked	Unchecked	Unchecked	Unchecked
702	Agree	No				Yes		Single (1 baby)	38-41	Yes, pregnancy occurred naturally	1	35-39	Married	Graduate degree (MD, JD, Masters, PhD etc.)	Employed	$150,000+	Suburban (smaller city or region outside an urban area) (population >10,000 to < 1M)		5	8	Pounds (lbs)		175							Unchecked	Unchecked	Unchecked	Unchecked	Unchecked	Unchecked	Unchecked	Unchecked	Unchecked	Unchecked	Unchecked	Unchecked	Unchecked	Unchecked	Unchecked	Unchecked	Unchecked	Unchecked	Unchecked	Unchecked
703	Agree	Yes	30-33	Single (1 fetus)	Yes, pregnancy occurred naturally	No						24-29	Common law	Graduate degree (MD, JD, Masters, PhD etc.)	Employed	$90,000 - $120,000	Urban area (large city) (population >1M)		5	6	Pounds (lbs)		170		145	Normal weight	7-11.5 kg (15-25 lbs)	Yes	Yes	Unchecked	Unchecked	Unchecked	Unchecked	Unchecked	Unchecked	Unchecked	Unchecked	Unchecked	Unchecked	Unchecked	Unchecked	Unchecked	Unchecked	Checked	Unchecked	Checked	Unchecked	Unchecked	Unchecked
704	Agree	No				Yes		Single (1 baby)	38-41	Yes, pregnancy occurred naturally	1	30-34	Married	Graduate degree (MD, JD, Masters, PhD etc.)	Self-employed	$90,000 - $120,000	Suburban (smaller city or region outside an urban area) (population >10,000 to < 1M)		5	4	Pounds (lbs)		135							Unchecked	Unchecked	Unchecked	Unchecked	Unchecked	Unchecked	Unchecked	Unchecked	Unchecked	Unchecked	Unchecked	Unchecked	Unchecked	Unchecked	Unchecked	Unchecked	Unchecked	Unchecked	Unchecked	Unchecked
705	Agree	No				Yes		Single (1 baby)	38-41	Yes, pregnancy occurred naturally	1	30-34	Married	Graduate degree (MD, JD, Masters, PhD etc.)	Employed	$150,000+	Urban area (large city) (population >1M)	168			Pounds (lbs)		135							Unchecked	Unchecked	Unchecked	Unchecked	Unchecked	Unchecked	Unchecked	Unchecked	Unchecked	Unchecked	Unchecked	Unchecked	Unchecked	Unchecked	Unchecked	Unchecked	Unchecked	Unchecked	Unchecked	Unchecked
706	Agree	No				Yes		Single (1 baby)	38-41	Yes, pregnancy occurred naturally	1	35-39	Common law	Graduate degree (MD, JD, Masters, PhD etc.)	Employed	$150,000+	Urban area (large city) (population >1M)		5	11	Pounds (lbs)		145							Unchecked	Unchecked	Unchecked	Unchecked	Unchecked	Unchecked	Unchecked	Unchecked	Unchecked	Unchecked	Unchecked	Unchecked	Unchecked	Unchecked	Unchecked	Unchecked	Unchecked	Unchecked	Unchecked	Unchecked
707	Agree	No				Yes		Single (1 baby)	38-41	Yes, pregnancy occurred naturally	2	30-34	Married	Graduate degree (MD, JD, Masters, PhD etc.)	Self-employed	$150,000+	Urban area (large city) (population >1M)	165			Kilograms (kg)	78								Unchecked	Unchecked	Unchecked	Unchecked	Unchecked	Unchecked	Unchecked	Unchecked	Unchecked	Unchecked	Unchecked	Unchecked	Unchecked	Unchecked	Unchecked	Unchecked	Unchecked	Unchecked	Unchecked	Unchecked
708	Agree	No				Yes		Single (1 baby)	38-41	Yes, pregnancy occurred naturally	1	35-39	Married	Graduate degree (MD, JD, Masters, PhD etc.)	Employed	$150,000+	Suburban (smaller city or region outside an urban area) (population >10,000 to < 1M)	165			I do not know my weight									Unchecked	Unchecked	Unchecked	Unchecked	Unchecked	Unchecked	Unchecked	Unchecked	Unchecked	Unchecked	Unchecked	Unchecked	Unchecked	Unchecked	Unchecked	Unchecked	Unchecked	Unchecked	Unchecked	Unchecked
709	Agree	No				Yes		Single (1 baby)	38-41	Yes, pregnancy occurred naturally	1	30-34	Married	Graduate degree (MD, JD, Masters, PhD etc.)	Employed	$60,000 - $90,000	Suburban (smaller city or region outside an urban area) (population >10,000 to < 1M)		5	1	Pounds (lbs)		125							Unchecked	Unchecked	Unchecked	Unchecked	Unchecked	Unchecked	Unchecked	Unchecked	Unchecked	Unchecked	Unchecked	Unchecked	Unchecked	Unchecked	Unchecked	Unchecked	Unchecked	Unchecked	Unchecked	Unchecked
710	Agree	No				Yes		Single (1 baby)	38-41	Yes, pregnancy occurred naturally	1	30-34	Common law	Graduate degree (MD, JD, Masters, PhD etc.)	Student	$120,000 - $150,000	Urban area (large city) (population >1M)		5	6	Pounds (lbs)		170							Unchecked	Unchecked	Unchecked	Unchecked	Unchecked	Unchecked	Unchecked	Unchecked	Unchecked	Unchecked	Unchecked	Unchecked	Unchecked	Unchecked	Unchecked	Unchecked	Unchecked	Unchecked	Unchecked	Unchecked
711	Agree	No				Yes		Single (1 baby)	34-37	Yes, pregnancy occurred naturally	1	35-39	Married	Graduate degree (MD, JD, Masters, PhD etc.)	Employed	$150,000+	Urban area (large city) (population >1M)	163			Kilograms (kg)	65								Unchecked	Unchecked	Unchecked	Unchecked	Unchecked	Unchecked	Unchecked	Unchecked	Unchecked	Unchecked	Unchecked	Unchecked	Unchecked	Unchecked	Unchecked	Unchecked	Unchecked	Unchecked	Unchecked	Unchecked
712	Agree	No				Yes		Single (1 baby)	38-41	Yes, pregnancy occurred naturally	2	30-34	Married	Graduate degree (MD, JD, Masters, PhD etc.)	Employed	$150,000+	Suburban (smaller city or region outside an urban area) (population >10,000 to < 1M)	175			Kilograms (kg)	70								Unchecked	Unchecked	Unchecked	Unchecked	Unchecked	Unchecked	Unchecked	Unchecked	Unchecked	Unchecked	Unchecked	Unchecked	Unchecked	Unchecked	Unchecked	Unchecked	Unchecked	Unchecked	Unchecked	Unchecked
713	Agree	No				Yes		Single (1 baby)	38-41	Yes, pregnancy occurred naturally	2	35-39	Married	Graduate degree (MD, JD, Masters, PhD etc.)	Employed	$150,000+	Urban area (large city) (population >1M)		5	5	Pounds (lbs)		131							Unchecked	Unchecked	Unchecked	Unchecked	Unchecked	Unchecked	Unchecked	Unchecked	Unchecked	Unchecked	Unchecked	Unchecked	Unchecked	Unchecked	Unchecked	Unchecked	Unchecked	Unchecked	Unchecked	Unchecked
714	Agree	No				Yes		Single (1 baby)	38-41	Yes, pregnancy occurred naturally	2	30-34	Married	Bachelor Degree (BA, BSc etc.)	Self-employed	Less than $30,000	Urban area (large city) (population >1M)	166			Kilograms (kg)	62								Unchecked	Unchecked	Unchecked	Unchecked	Unchecked	Unchecked	Unchecked	Unchecked	Unchecked	Unchecked	Unchecked	Unchecked	Unchecked	Unchecked	Unchecked	Unchecked	Unchecked	Unchecked	Unchecked	Unchecked
715	Agree																													Unchecked	Unchecked	Unchecked	Unchecked	Unchecked	Unchecked	Unchecked	Unchecked	Unchecked	Unchecked	Unchecked	Unchecked	Unchecked	Unchecked	Unchecked	Unchecked	Unchecked	Unchecked	Unchecked	Unchecked
716	Agree	No				Yes		Single (1 baby)	38-41	Yes, pregnancy occurred naturally	1	30-34	Married	Graduate degree (MD, JD, Masters, PhD etc.)	Self-employed	$90,000 - $120,000	Urban area (large city) (population >1M)		5	2	Pounds (lbs)		106							Unchecked	Unchecked	Unchecked	Unchecked	Unchecked	Unchecked	Unchecked	Unchecked	Unchecked	Unchecked	Unchecked	Unchecked	Unchecked	Unchecked	Unchecked	Unchecked	Unchecked	Unchecked	Unchecked	Unchecked
717	Agree																													Unchecked	Unchecked	Unchecked	Unchecked	Unchecked	Unchecked	Unchecked	Unchecked	Unchecked	Unchecked	Unchecked	Unchecked	Unchecked	Unchecked	Unchecked	Unchecked	Unchecked	Unchecked	Unchecked	Unchecked
718	Agree	No				Yes		Single (1 baby)	38-41	Yes, pregnancy occurred naturally	1	30-34	Married	Graduate degree (MD, JD, Masters, PhD etc.)	Employed	$150,000+	Suburban (smaller city or region outside an urban area) (population >10,000 to < 1M)	175			Pounds (lbs)		120							Unchecked	Unchecked	Unchecked	Unchecked	Unchecked	Unchecked	Unchecked	Unchecked	Unchecked	Unchecked	Unchecked	Unchecked	Unchecked	Unchecked	Unchecked	Unchecked	Unchecked	Unchecked	Unchecked	Unchecked
719	Agree	Yes	Less than 24 weeks	Single (1 fetus)	Yes, pregnancy occurred naturally	Yes		Single (1 baby)	38-41	No, pregnancy was not planned	1	30-34	Married	Bachelor Degree (BA, BSc etc.)	Employed	$90,000 - $120,000	Suburban (smaller city or region outside an urban area) (population >10,000 to < 1M)		5	2	Pounds (lbs)		147		135	Normal weight	7-11.5 kg (15-25 lbs)	Yes	Yes	Unchecked	Unchecked	Unchecked	Unchecked	Unchecked	Unchecked	Unchecked	Unchecked	Unchecked	Unchecked	Unchecked	Unchecked	Unchecked	Unchecked	Unchecked	Unchecked	Unchecked	Unchecked	Unchecked	Unchecked
720	Agree	No				Yes		Single (1 baby)	38-41	Yes, pregnancy occurred naturally	1	30-34	Married	Graduate degree (MD, JD, Masters, PhD etc.)	Self-employed	Prefer not to answer	Suburban (smaller city or region outside an urban area) (population >10,000 to < 1M)		5	4	Pounds (lbs)		122							Unchecked	Unchecked	Unchecked	Unchecked	Unchecked	Unchecked	Unchecked	Unchecked	Unchecked	Unchecked	Unchecked	Unchecked	Unchecked	Unchecked	Unchecked	Unchecked	Unchecked	Unchecked	Unchecked	Unchecked
721	Agree	No				Yes		Single (1 baby)	41+	Yes, pregnancy occurred naturally	1	30-34	Married	Graduate degree (MD, JD, Masters, PhD etc.)	Other	$60,000 - $90,000	Urban area (large city) (population >1M)		5	5	Pounds (lbs)		150							Unchecked	Unchecked	Unchecked	Unchecked	Unchecked	Unchecked	Unchecked	Unchecked	Unchecked	Unchecked	Unchecked	Unchecked	Unchecked	Unchecked	Unchecked	Unchecked	Unchecked	Unchecked	Unchecked	Unchecked
722	Agree	No				Yes		Single (1 baby)	38-41	No, pregnancy was not planned	1	35-39	Married	Graduate degree (MD, JD, Masters, PhD etc.)	Self-employed	$150,000+	Suburban (smaller city or region outside an urban area) (population >10,000 to < 1M)		5	4	Pounds (lbs)		150							Unchecked	Unchecked	Unchecked	Unchecked	Unchecked	Unchecked	Unchecked	Unchecked	Unchecked	Unchecked	Unchecked	Unchecked	Unchecked	Unchecked	Unchecked	Unchecked	Unchecked	Unchecked	Unchecked	Unchecked
723	Agree	No				Yes		Single (1 baby)	38-41	Yes, pregnancy occurred naturally	2	30-34	Married	Graduate degree (MD, JD, Masters, PhD etc.)	Employed	$150,000+	Urban area (large city) (population >1M)		5	3	Pounds (lbs)		157							Unchecked	Unchecked	Unchecked	Unchecked	Unchecked	Unchecked	Unchecked	Unchecked	Unchecked	Unchecked	Unchecked	Unchecked	Unchecked	Unchecked	Unchecked	Unchecked	Unchecked	Unchecked	Unchecked	Unchecked
724	Agree	No				Yes		Single (1 baby)	34-37	Yes, pregnancy occurred naturally	1	30-34	Married	Graduate degree (MD, JD, Masters, PhD etc.)	Self-employed	$150,000+	Suburban (smaller city or region outside an urban area) (population >10,000 to < 1M)		5	9	Pounds (lbs)		255							Unchecked	Unchecked	Unchecked	Unchecked	Unchecked	Unchecked	Unchecked	Unchecked	Unchecked	Unchecked	Unchecked	Unchecked	Unchecked	Unchecked	Unchecked	Unchecked	Unchecked	Unchecked	Unchecked	Unchecked
725	Agree	No				Yes		Single (1 baby)	38-41	Yes, pregnancy occurred naturally	1	30-34	Married	Graduate degree (MD, JD, Masters, PhD etc.)	Employed	$60,000 - $90,000	Suburban (smaller city or region outside an urban area) (population >10,000 to < 1M)		5		Pounds (lbs)		135							Unchecked	Unchecked	Unchecked	Unchecked	Unchecked	Unchecked	Unchecked	Unchecked	Unchecked	Unchecked	Unchecked	Unchecked	Unchecked	Unchecked	Unchecked	Unchecked	Unchecked	Unchecked	Unchecked	Unchecked
726	Agree																													Unchecked	Unchecked	Unchecked	Unchecked	Unchecked	Unchecked	Unchecked	Unchecked	Unchecked	Unchecked	Unchecked	Unchecked	Unchecked	Unchecked	Unchecked	Unchecked	Unchecked	Unchecked	Unchecked	Unchecked
727	Agree	No				Yes		Single (1 baby)	38-41	Yes, pregnancy occurred naturally	1	35-39	Married	Bachelor Degree (BA, BSc etc.)	Currently unemployed	Prefer not to answer	Urban area (large city) (population >1M)	168			Kilograms (kg)	58								Unchecked	Unchecked	Unchecked	Unchecked	Unchecked	Unchecked	Unchecked	Unchecked	Unchecked	Unchecked	Unchecked	Unchecked	Unchecked	Unchecked	Unchecked	Unchecked	Unchecked	Unchecked	Unchecked	Unchecked
728	Agree	No				Yes		Single (1 baby)	38-41	Yes, pregnancy occurred naturally	4	35-39	Married	Graduate degree (MD, JD, Masters, PhD etc.)	Self-employed	$150,000+	Urban area (large city) (population >1M)		5	8	Pounds (lbs)		172							Unchecked	Unchecked	Unchecked	Unchecked	Unchecked	Unchecked	Unchecked	Unchecked	Unchecked	Unchecked	Unchecked	Unchecked	Unchecked	Unchecked	Unchecked	Unchecked	Unchecked	Unchecked	Unchecked	Unchecked
729	Agree	Yes	34-37	Single (1 fetus)	Yes, pregnancy occurred naturally	No						35-39	Married	Graduate degree (MD, JD, Masters, PhD etc.)	Employed	$150,000+	Urban area (large city) (population >1M)		5	6	Pounds (lbs)		142		115	Normal weight	11.5-16 kg (25-35 lbs)	Yes	No	Unchecked	Unchecked	Checked	Unchecked	Unchecked	Checked	Unchecked	Unchecked	Unchecked	Unchecked	Unchecked	Unchecked	Unchecked	Unchecked	Unchecked	Unchecked	Unchecked	Unchecked	Unchecked	Unchecked
730	Agree																													Unchecked	Unchecked	Unchecked	Unchecked	Unchecked	Unchecked	Unchecked	Unchecked	Unchecked	Unchecked	Unchecked	Unchecked	Unchecked	Unchecked	Unchecked	Unchecked	Unchecked	Unchecked	Unchecked	Unchecked
731	Agree	No				Yes		Single (1 baby)	34-37	Yes, pregnancy occurred naturally	2	30-34	Married	Graduate degree (MD, JD, Masters, PhD etc.)	Employed	$150,000+	Urban area (large city) (population >1M)		5	4	Pounds (lbs)		127							Unchecked	Unchecked	Unchecked	Unchecked	Unchecked	Unchecked	Unchecked	Unchecked	Unchecked	Unchecked	Unchecked	Unchecked	Unchecked	Unchecked	Unchecked	Unchecked	Unchecked	Unchecked	Unchecked	Unchecked
732	Agree	No				Yes		Single (1 baby)	38-41	No, pregnancy was not planned	1	35-39	Divorced	Graduate degree (MD, JD, Masters, PhD etc.)	Self-employed	$150,000+	Urban area (large city) (population >1M)		5	6	Pounds (lbs)		159							Unchecked	Unchecked	Unchecked	Unchecked	Unchecked	Unchecked	Unchecked	Unchecked	Unchecked	Unchecked	Unchecked	Unchecked	Unchecked	Unchecked	Unchecked	Unchecked	Unchecked	Unchecked	Unchecked	Unchecked
733	Agree	No				Yes		Single (1 baby)	38-41	Yes, pregnancy occurred naturally	1	35-39	Married	Graduate degree (MD, JD, Masters, PhD etc.)	Employed	$150,000+	Urban area (large city) (population >1M)		5	9	Pounds (lbs)		145							Unchecked	Unchecked	Unchecked	Unchecked	Unchecked	Unchecked	Unchecked	Unchecked	Unchecked	Unchecked	Unchecked	Unchecked	Unchecked	Unchecked	Unchecked	Unchecked	Unchecked	Unchecked	Unchecked	Unchecked
734	Agree	No				Yes		Single (1 baby)	38-41	Yes, pregnancy occurred naturally	1	30-34	Married	Graduate degree (MD, JD, Masters, PhD etc.)	Self-employed	$90,000 - $120,000	Urban area (large city) (population >1M)		5	3	Kilograms (kg)	48								Unchecked	Unchecked	Unchecked	Unchecked	Unchecked	Unchecked	Unchecked	Unchecked	Unchecked	Unchecked	Unchecked	Unchecked	Unchecked	Unchecked	Unchecked	Unchecked	Unchecked	Unchecked	Unchecked	Unchecked
735	Agree	No				Yes		Single (1 baby)	38-41	Yes, pregnancy occurred naturally	2	35-39	Married	Graduate degree (MD, JD, Masters, PhD etc.)	Currently unemployed	$150,000+	Rural area (population < 10,000 )		5	4	Pounds (lbs)		140							Unchecked	Unchecked	Unchecked	Unchecked	Unchecked	Unchecked	Unchecked	Unchecked	Unchecked	Unchecked	Unchecked	Unchecked	Unchecked	Unchecked	Unchecked	Unchecked	Unchecked	Unchecked	Unchecked	Unchecked
736	Agree	No				Yes		Single (1 baby)	38-41	Yes, pregnancy occurred naturally	1	30-34	Married	Graduate degree (MD, JD, Masters, PhD etc.)	Employed	$120,000 - $150,000	Suburban (smaller city or region outside an urban area) (population >10,000 to < 1M)		5	4	Pounds (lbs)		133							Unchecked	Unchecked	Unchecked	Unchecked	Unchecked	Unchecked	Unchecked	Unchecked	Unchecked	Unchecked	Unchecked	Unchecked	Unchecked	Unchecked	Unchecked	Unchecked	Unchecked	Unchecked	Unchecked	Unchecked
737	Agree																													Unchecked	Unchecked	Unchecked	Unchecked	Unchecked	Unchecked	Unchecked	Unchecked	Unchecked	Unchecked	Unchecked	Unchecked	Unchecked	Unchecked	Unchecked	Unchecked	Unchecked	Unchecked	Unchecked	Unchecked
738	Agree	No				Yes		Single (1 baby)	38-41	Yes, pregnancy occurred naturally	2	30-34	Married	Bachelor Degree (BA, BSc etc.)	Self-employed	Less than $30,000	Urban area (large city) (population >1M)	166			Kilograms (kg)	62								Unchecked	Unchecked	Unchecked	Unchecked	Unchecked	Unchecked	Unchecked	Unchecked	Unchecked	Unchecked	Unchecked	Unchecked	Unchecked	Unchecked	Unchecked	Unchecked	Unchecked	Unchecked	Unchecked	Unchecked
739	Agree	No				Yes		Single (1 baby)	34-37	Yes, pregnancy occurred due to fertility treatment	2	30-34	Married	Graduate degree (MD, JD, Masters, PhD etc.)	Self-employed	$150,000+	Suburban (smaller city or region outside an urban area) (population >10,000 to < 1M)		5	4	Pounds (lbs)		120							Unchecked	Unchecked	Unchecked	Unchecked	Unchecked	Unchecked	Unchecked	Unchecked	Unchecked	Unchecked	Unchecked	Unchecked	Unchecked	Unchecked	Unchecked	Unchecked	Unchecked	Unchecked	Unchecked	Unchecked
740	Agree	No				Yes		Single (1 baby)	41+	Yes, pregnancy occurred naturally	1	35-39	Common law	Graduate degree (MD, JD, Masters, PhD etc.)	Employed	$60,000 - $90,000	Urban area (large city) (population >1M)		5	4	Pounds (lbs)		155							Unchecked	Unchecked	Unchecked	Unchecked	Unchecked	Unchecked	Unchecked	Unchecked	Unchecked	Unchecked	Unchecked	Unchecked	Unchecked	Unchecked	Unchecked	Unchecked	Unchecked	Unchecked	Unchecked	Unchecked
741	Agree	No				Yes		Single (1 baby)	38-41	Yes, pregnancy occurred naturally	2	35-39	Prefer not to answer	Graduate degree (MD, JD, Masters, PhD etc.)	Employed	Prefer not to answer	Urban area (large city) (population >1M)		5	6	Pounds (lbs)		142							Unchecked	Unchecked	Unchecked	Unchecked	Unchecked	Unchecked	Unchecked	Unchecked	Unchecked	Unchecked	Unchecked	Unchecked	Unchecked	Unchecked	Unchecked	Unchecked	Unchecked	Unchecked	Unchecked	Unchecked
742	Agree	No				Yes		Single (1 baby)	38-41	Yes, pregnancy occurred naturally	1	40-44	Common law	Graduate degree (MD, JD, Masters, PhD etc.)	Self-employed	$150,000+	Urban area (large city) (population >1M)		5	4	Pounds (lbs)		129							Unchecked	Unchecked	Unchecked	Unchecked	Unchecked	Unchecked	Unchecked	Unchecked	Unchecked	Unchecked	Unchecked	Unchecked	Unchecked	Unchecked	Unchecked	Unchecked	Unchecked	Unchecked	Unchecked	Unchecked
743	Agree	No				Yes		Single (1 baby)	38-41	Yes, pregnancy occurred naturally	2	35-39	Married	Non-University Certificate or Diploma (Community College, CEGEP)	Employed	$60,000 - $90,000	Rural area (population < 10,000 )		5	7	Pounds (lbs)		205							Unchecked	Unchecked	Unchecked	Unchecked	Unchecked	Unchecked	Unchecked	Unchecked	Unchecked	Unchecked	Unchecked	Unchecked	Unchecked	Unchecked	Unchecked	Unchecked	Unchecked	Unchecked	Unchecked	Unchecked
744																														Unchecked	Unchecked	Unchecked	Unchecked	Unchecked	Unchecked	Unchecked	Unchecked	Unchecked	Unchecked	Unchecked	Unchecked	Unchecked	Unchecked	Unchecked	Unchecked	Unchecked	Unchecked	Unchecked	Unchecked
745	Agree																													Unchecked	Unchecked	Unchecked	Unchecked	Unchecked	Unchecked	Unchecked	Unchecked	Unchecked	Unchecked	Unchecked	Unchecked	Unchecked	Unchecked	Unchecked	Unchecked	Unchecked	Unchecked	Unchecked	Unchecked
746																														Unchecked	Unchecked	Unchecked	Unchecked	Unchecked	Unchecked	Unchecked	Unchecked	Unchecked	Unchecked	Unchecked	Unchecked	Unchecked	Unchecked	Unchecked	Unchecked	Unchecked	Unchecked	Unchecked	Unchecked
747	Agree	No				Yes		Single (1 baby)	38-41	Yes, pregnancy occurred naturally	1	30-34	Married	Graduate degree (MD, JD, Masters, PhD etc.)	Self-employed	$150,000+	Urban area (large city) (population >1M)		5	4	Pounds (lbs)		115							Unchecked	Unchecked	Unchecked	Unchecked	Unchecked	Unchecked	Unchecked	Unchecked	Unchecked	Unchecked	Unchecked	Unchecked	Unchecked	Unchecked	Unchecked	Unchecked	Unchecked	Unchecked	Unchecked	Unchecked
748	Agree	Yes	25-29	Single (1 fetus)	Yes, pregnancy occurred naturally	Yes		Single (1 baby)	41+	Yes, pregnancy occurred naturally	2	30-34	Married	Bachelor Degree (BA, BSc etc.)	Employed	$60,000 - $90,000	Urban area (large city) (population >1M)		5	5	Pounds (lbs)		183		137	Normal weight	7-11.5 kg (15-25 lbs)	No	No	Checked	Unchecked	Checked	Checked	Checked	Checked	Unchecked	Unchecked	Unchecked	Checked	Checked	Unchecked	Unchecked	Unchecked	Unchecked	Unchecked	Unchecked	Unchecked	Unchecked	Unchecked
749	Agree	No				Yes		Single (1 baby)	38-41	Yes, pregnancy occurred due to fertility treatment	1	45-49	Married	Bachelor Degree (BA, BSc etc.)	Employed	$150,000+	Rural area (population < 10,000 )		5	4	Pounds (lbs)		120							Unchecked	Unchecked	Unchecked	Unchecked	Unchecked	Unchecked	Unchecked	Unchecked	Unchecked	Unchecked	Unchecked	Unchecked	Unchecked	Unchecked	Unchecked	Unchecked	Unchecked	Unchecked	Unchecked	Unchecked
750	Agree	No				Yes		Single (1 baby)	38-41	No, pregnancy was not planned	2	24-29	Married	Some Post-Secondary Education	Currently unemployed	$150,000+	Urban area (large city) (population >1M)		5	5	Pounds (lbs)		126							Unchecked	Unchecked	Unchecked	Unchecked	Unchecked	Unchecked	Unchecked	Unchecked	Unchecked	Unchecked	Unchecked	Unchecked	Unchecked	Unchecked	Unchecked	Unchecked	Unchecked	Unchecked	Unchecked	Unchecked
751	Agree	No				Yes		Single (1 baby)	38-41	Yes, pregnancy occurred naturally	2	30-34	Married	Bachelor Degree (BA, BSc etc.)	Student	$120,000 - $150,000	Urban area (large city) (population >1M)	168			Kilograms (kg)	65								Unchecked	Unchecked	Unchecked	Unchecked	Unchecked	Unchecked	Unchecked	Unchecked	Unchecked	Unchecked	Unchecked	Unchecked	Unchecked	Unchecked	Unchecked	Unchecked	Unchecked	Unchecked	Unchecked	Unchecked
752	Agree	No				Yes		Single (1 baby)	38-41	Yes, pregnancy occurred naturally	1	35-39	Married	Graduate degree (MD, JD, Masters, PhD etc.)	Self-employed	$150,000+	Urban area (large city) (population >1M)	172			Kilograms (kg)	85								Unchecked	Unchecked	Unchecked	Unchecked	Unchecked	Unchecked	Unchecked	Unchecked	Unchecked	Unchecked	Unchecked	Unchecked	Unchecked	Unchecked	Unchecked	Unchecked	Unchecked	Unchecked	Unchecked	Unchecked
753	Agree																													Unchecked	Unchecked	Unchecked	Unchecked	Unchecked	Unchecked	Unchecked	Unchecked	Unchecked	Unchecked	Unchecked	Unchecked	Unchecked	Unchecked	Unchecked	Unchecked	Unchecked	Unchecked	Unchecked	Unchecked
754	Agree	No				Yes		Single (1 baby)	38-41	Yes, pregnancy occurred naturally	2	40-44	Married	Graduate degree (MD, JD, Masters, PhD etc.)	Self-employed	$150,000+	Urban area (large city) (population >1M)		5	5										Unchecked	Unchecked	Unchecked	Unchecked	Unchecked	Unchecked	Unchecked	Unchecked	Unchecked	Unchecked	Unchecked	Unchecked	Unchecked	Unchecked	Unchecked	Unchecked	Unchecked	Unchecked	Unchecked	Unchecked
755	Agree	No				Yes		Single (1 baby)	38-41	Yes, pregnancy occurred naturally	2	40-44	Married	Graduate degree (MD, JD, Masters, PhD etc.)	Self-employed	$150,000+	Urban area (large city) (population >1M)		5	5	Pounds (lbs)		116							Unchecked	Unchecked	Unchecked	Unchecked	Unchecked	Unchecked	Unchecked	Unchecked	Unchecked	Unchecked	Unchecked	Unchecked	Unchecked	Unchecked	Unchecked	Unchecked	Unchecked	Unchecked	Unchecked	Unchecked
756	Agree																													Unchecked	Unchecked	Unchecked	Unchecked	Unchecked	Unchecked	Unchecked	Unchecked	Unchecked	Unchecked	Unchecked	Unchecked	Unchecked	Unchecked	Unchecked	Unchecked	Unchecked	Unchecked	Unchecked	Unchecked
757	Agree	No				Yes		Single (1 baby)	38-41	Yes, pregnancy occurred naturally	2	30-34	Married	Bachelor Degree (BA, BSc etc.)	Employed	$120,000 - $150,000	Urban area (large city) (population >1M)		5	2	Pounds (lbs)		147							Unchecked	Unchecked	Unchecked	Unchecked	Unchecked	Unchecked	Unchecked	Unchecked	Unchecked	Unchecked	Unchecked	Unchecked	Unchecked	Unchecked	Unchecked	Unchecked	Unchecked	Unchecked	Unchecked	Unchecked
758	Agree																													Unchecked	Unchecked	Unchecked	Unchecked	Unchecked	Unchecked	Unchecked	Unchecked	Unchecked	Unchecked	Unchecked	Unchecked	Unchecked	Unchecked	Unchecked	Unchecked	Unchecked	Unchecked	Unchecked	Unchecked
759	Agree	Yes	Less than 24 weeks	Single (1 fetus)	Yes, pregnancy occurred naturally	Yes		Single (1 baby)	38-41	Yes, pregnancy occurred naturally	1	30-34	Married	Graduate degree (MD, JD, Masters, PhD etc.)	Employed	$150,000+	Suburban (smaller city or region outside an urban area) (population >10,000 to < 1M)		5	5	Pounds (lbs)		195		208	Overweight	5-9 kg (11- 20 lbs)	Yes	No	Unchecked	Unchecked	Checked	Checked	Unchecked	Unchecked	Unchecked	Unchecked	Unchecked	Unchecked	Unchecked	Unchecked	Unchecked	Unchecked	Unchecked	Unchecked	Unchecked	Unchecked	Unchecked	Unchecked
760	Agree	Yes	Less than 24 weeks	Don't know	Yes, pregnancy occurred naturally	Yes		Single (1 baby)	38-41	Yes, pregnancy occurred naturally	2	35-39	Married	Bachelor Degree (BA, BSc etc.)	Employed	$90,000 - $120,000	Rural area (population < 10,000 )		5	5	Pounds (lbs)		215		210	Overweight	5-9 kg (11- 20 lbs)	Yes	Yes	Unchecked	Unchecked	Unchecked	Unchecked	Unchecked	Unchecked	Unchecked	Unchecked	Unchecked	Unchecked	Unchecked	Unchecked	Unchecked	Unchecked	Unchecked	Checked	Unchecked	Unchecked	Unchecked	Unchecked
761	Agree																													Unchecked	Unchecked	Unchecked	Unchecked	Unchecked	Unchecked	Unchecked	Unchecked	Unchecked	Unchecked	Unchecked	Unchecked	Unchecked	Unchecked	Unchecked	Unchecked	Unchecked	Unchecked	Unchecked	Unchecked
762	Agree	No				Yes		Single (1 baby)	38-41	Yes, pregnancy occurred naturally	2	35-39	Married	Graduate degree (MD, JD, Masters, PhD etc.)	Employed	$150,000+	Suburban (smaller city or region outside an urban area) (population >10,000 to < 1M)		5	3	Pounds (lbs)		130							Unchecked	Unchecked	Unchecked	Unchecked	Unchecked	Unchecked	Unchecked	Unchecked	Unchecked	Unchecked	Unchecked	Unchecked	Unchecked	Unchecked	Unchecked	Unchecked	Unchecked	Unchecked	Unchecked	Unchecked
763	Agree	No				Yes		Single (1 baby)	34-37	Yes, pregnancy occurred naturally	1	30-34	Married	Bachelor Degree (BA, BSc etc.)	Employed	$150,000+	Urban area (large city) (population >1M)		5	4	Pounds (lbs)		145							Unchecked	Unchecked	Unchecked	Unchecked	Unchecked	Unchecked	Unchecked	Unchecked	Unchecked	Unchecked	Unchecked	Unchecked	Unchecked	Unchecked	Unchecked	Unchecked	Unchecked	Unchecked	Unchecked	Unchecked
764	Agree	No				Yes		Single (1 baby)	38-41	Yes, pregnancy occurred naturally	2	30-34	Married	Graduate degree (MD, JD, Masters, PhD etc.)	Self-employed	$120,000 - $150,000	Suburban (smaller city or region outside an urban area) (population >10,000 to < 1M)		5	6	Pounds (lbs)		136							Unchecked	Unchecked	Unchecked	Unchecked	Unchecked	Unchecked	Unchecked	Unchecked	Unchecked	Unchecked	Unchecked	Unchecked	Unchecked	Unchecked	Unchecked	Unchecked	Unchecked	Unchecked	Unchecked	Unchecked
765	Agree	No				Yes		Single (1 baby)	38-41	Yes, pregnancy occurred naturally	1	40-44	Married	Bachelor Degree (BA, BSc etc.)	Self-employed	$150,000+	Suburban (smaller city or region outside an urban area) (population >10,000 to < 1M)		5	9	Pounds (lbs)		155							Unchecked	Unchecked	Unchecked	Unchecked	Unchecked	Unchecked	Unchecked	Unchecked	Unchecked	Unchecked	Unchecked	Unchecked	Unchecked	Unchecked	Unchecked	Unchecked	Unchecked	Unchecked	Unchecked	Unchecked
766	Agree	No				Yes		Single (1 baby)	38-41	Yes, pregnancy occurred naturally	1	24-29	Married	Bachelor Degree (BA, BSc etc.)	Employed	$60,000 - $90,000	Urban area (large city) (population >1M)		5	6	Pounds (lbs)		200							Unchecked	Unchecked	Unchecked	Unchecked	Unchecked	Unchecked	Unchecked	Unchecked	Unchecked	Unchecked	Unchecked	Unchecked	Unchecked	Unchecked	Unchecked	Unchecked	Unchecked	Unchecked	Unchecked	Unchecked
767	Agree	No				Yes		Single (1 baby)	38-41	Yes, pregnancy occurred naturally	2	35-39	Married	Bachelor Degree (BA, BSc etc.)	Employed	$150,000+	Rural area (population < 10,000 )		5	5	Pounds (lbs)		196							Unchecked	Unchecked	Unchecked	Unchecked	Unchecked	Unchecked	Unchecked	Unchecked	Unchecked	Unchecked	Unchecked	Unchecked	Unchecked	Unchecked	Unchecked	Unchecked	Unchecked	Unchecked	Unchecked	Unchecked
768	Agree	Yes	Less than 24 weeks	Single (1 fetus)	No, pregnancy was not planned	Yes		Single (1 baby)	38-41	Yes, pregnancy occurred naturally	1	35-39	Married	Non-University Certificate or Diploma (Community College, CEGEP)	Other	$90,000 - $120,000	Suburban (smaller city or region outside an urban area) (population >10,000 to < 1M)		5	8	Pounds (lbs)		366		352	Obese	5-9 kg (11- 20 lbs)	Yes	No	Unchecked	Unchecked	Checked	Checked	Unchecked	Checked	Checked	Checked	Unchecked	Unchecked	Unchecked	Checked	Checked	Unchecked	Unchecked	Unchecked	Unchecked	Unchecked	Unchecked	Unchecked
769	Agree	No				Yes		Single (1 baby)	34-37	Yes, pregnancy occurred naturally	1	30-34	Married	Non-University Certificate or Diploma (Community College, CEGEP)	Self-employed	$60,000 - $90,000	Suburban (smaller city or region outside an urban area) (population >10,000 to < 1M)													Unchecked	Unchecked	Unchecked	Unchecked	Unchecked	Unchecked	Unchecked	Unchecked	Unchecked	Unchecked	Unchecked	Unchecked	Unchecked	Unchecked	Unchecked	Unchecked	Unchecked	Unchecked	Unchecked	Unchecked
770	Agree	No				Yes		Twins (2 babies)	38-41	Yes, pregnancy occurred naturally	2	30-34	Divorced	Some Post-Secondary Education	Employed	$60,000 - $90,000	Rural area (population < 10,000 )		5	1	Pounds (lbs)		220							Unchecked	Unchecked	Unchecked	Unchecked	Unchecked	Unchecked	Unchecked	Unchecked	Unchecked	Unchecked	Unchecked	Unchecked	Unchecked	Unchecked	Unchecked	Unchecked	Unchecked	Unchecked	Unchecked	Unchecked
771	Agree	No				Yes		Single (1 baby)	38-41	Yes, pregnancy occurred naturally	2	40-44	Married	Graduate degree (MD, JD, Masters, PhD etc.)	Employed	$150,000+	Urban area (large city) (population >1M)		5	3	Pounds (lbs)		150							Unchecked	Unchecked	Unchecked	Unchecked	Unchecked	Unchecked	Unchecked	Unchecked	Unchecked	Unchecked	Unchecked	Unchecked	Unchecked	Unchecked	Unchecked	Unchecked	Unchecked	Unchecked	Unchecked	Unchecked
772	Agree	No				Yes		Single (1 baby)	38-41	Yes, pregnancy occurred naturally	2	40-44	Married	Bachelor Degree (BA, BSc etc.)	Employed	$150,000+	Suburban (smaller city or region outside an urban area) (population >10,000 to < 1M)		5	5	Pounds (lbs)		200							Unchecked	Unchecked	Unchecked	Unchecked	Unchecked	Unchecked	Unchecked	Unchecked	Unchecked	Unchecked	Unchecked	Unchecked	Unchecked	Unchecked	Unchecked	Unchecked	Unchecked	Unchecked	Unchecked	Unchecked
773	Agree	No				Yes		Single (1 baby)	38-41	Yes, pregnancy occurred naturally	0	35-39	Married	Bachelor Degree (BA, BSc etc.)	Employed	$90,000 - $120,000	Rural area (population < 10,000 )		5	5	Pounds (lbs)		181							Unchecked	Unchecked	Unchecked	Unchecked	Unchecked	Unchecked	Unchecked	Unchecked	Unchecked	Unchecked	Unchecked	Unchecked	Unchecked	Unchecked	Unchecked	Unchecked	Unchecked	Unchecked	Unchecked	Unchecked
774	Agree	No				Yes		Single (1 baby)	34-37	Yes, pregnancy occurred naturally	1	30-34	Married	Graduate degree (MD, JD, Masters, PhD etc.)	Employed	$90,000 - $120,000	Urban area (large city) (population >1M)		5	4	Pounds (lbs)		170							Unchecked	Unchecked	Unchecked	Unchecked	Unchecked	Unchecked	Unchecked	Unchecked	Unchecked	Unchecked	Unchecked	Unchecked	Unchecked	Unchecked	Unchecked	Unchecked	Unchecked	Unchecked	Unchecked	Unchecked
775	Agree	No				Yes		Single (1 baby)	41+	Yes, pregnancy occurred naturally	1	30-34	Common law	Bachelor Degree (BA, BSc etc.)	Employed	$90,000 - $120,000	Urban area (large city) (population >1M)		5	3	Pounds (lbs)		160							Unchecked	Unchecked	Unchecked	Unchecked	Unchecked	Unchecked	Unchecked	Unchecked	Unchecked	Unchecked	Unchecked	Unchecked	Unchecked	Unchecked	Unchecked	Unchecked	Unchecked	Unchecked	Unchecked	Unchecked
776	Agree	No				Yes		Single (1 baby)	38-41	Yes, pregnancy occurred naturally	2	40-44	Common law	Graduate degree (MD, JD, Masters, PhD etc.)	Employed	$90,000 - $120,000	Suburban (smaller city or region outside an urban area) (population >10,000 to < 1M)		5	2	Pounds (lbs)		191							Unchecked	Unchecked	Unchecked	Unchecked	Unchecked	Unchecked	Unchecked	Unchecked	Unchecked	Unchecked	Unchecked	Unchecked	Unchecked	Unchecked	Unchecked	Unchecked	Unchecked	Unchecked	Unchecked	Unchecked
777	Agree	No				Yes		Single (1 baby)	38-41	Yes, pregnancy occurred naturally	2	35-39	Married	Some Post-Secondary Education	Currently unemployed	$150,000+	Rural area (population < 10,000 )		6	9	Pounds (lbs)		203							Unchecked	Unchecked	Unchecked	Unchecked	Unchecked	Unchecked	Unchecked	Unchecked	Unchecked	Unchecked	Unchecked	Unchecked	Unchecked	Unchecked	Unchecked	Unchecked	Unchecked	Unchecked	Unchecked	Unchecked
778	Agree	No				Yes		Twins (2 babies)	34-37	Yes, pregnancy occurred naturally	3	30-34	Married	Trade Certification or Diploma (Vocational or Apprenticeship)	Self-employed	$90,000 - $120,000	Suburban (smaller city or region outside an urban area) (population >10,000 to < 1M)		5	4	Pounds (lbs)		275							Unchecked	Unchecked	Unchecked	Unchecked	Unchecked	Unchecked	Unchecked	Unchecked	Unchecked	Unchecked	Unchecked	Unchecked	Unchecked	Unchecked	Unchecked	Unchecked	Unchecked	Unchecked	Unchecked	Unchecked
779	Agree	No				Yes		Single (1 baby)	38-41	Yes, pregnancy occurred naturally	1	30-34	Married	Graduate degree (MD, JD, Masters, PhD etc.)	Employed	$90,000 - $120,000	Urban area (large city) (population >1M)		5	4	Pounds (lbs)		142							Unchecked	Unchecked	Unchecked	Unchecked	Unchecked	Unchecked	Unchecked	Unchecked	Unchecked	Unchecked	Unchecked	Unchecked	Unchecked	Unchecked	Unchecked	Unchecked	Unchecked	Unchecked	Unchecked	Unchecked
780	Agree																													Unchecked	Unchecked	Unchecked	Unchecked	Unchecked	Unchecked	Unchecked	Unchecked	Unchecked	Unchecked	Unchecked	Unchecked	Unchecked	Unchecked	Unchecked	Unchecked	Unchecked	Unchecked	Unchecked	Unchecked
781	Agree																													Unchecked	Unchecked	Unchecked	Unchecked	Unchecked	Unchecked	Unchecked	Unchecked	Unchecked	Unchecked	Unchecked	Unchecked	Unchecked	Unchecked	Unchecked	Unchecked	Unchecked	Unchecked	Unchecked	Unchecked
782	Agree	No				Yes		Single (1 baby)	38-41	Yes, pregnancy occurred naturally	3	35-39	Married	Bachelor Degree (BA, BSc etc.)	Other	$60,000 - $90,000	Suburban (smaller city or region outside an urban area) (population >10,000 to < 1M)		5	9	Pounds (lbs)		157							Unchecked	Unchecked	Unchecked	Unchecked	Unchecked	Unchecked	Unchecked	Unchecked	Unchecked	Unchecked	Unchecked	Unchecked	Unchecked	Unchecked	Unchecked	Unchecked	Unchecked	Unchecked	Unchecked	Unchecked
783	Agree	No				Yes		Single (1 baby)	34-37	No, pregnancy was not planned	2	35-39	Married	High School/ GED	Self-employed	Prefer not to answer	Suburban (smaller city or region outside an urban area) (population >10,000 to < 1M)		5	8	Pounds (lbs)		152							Unchecked	Unchecked	Unchecked	Unchecked	Unchecked	Unchecked	Unchecked	Unchecked	Unchecked	Unchecked	Unchecked	Unchecked	Unchecked	Unchecked	Unchecked	Unchecked	Unchecked	Unchecked	Unchecked	Unchecked
784	Agree	No				Yes		Single (1 baby)	38-41	No, pregnancy was not planned	4	30-34	Married	Bachelor Degree (BA, BSc etc.)	Student	$90,000 - $120,000	Suburban (smaller city or region outside an urban area) (population >10,000 to < 1M)		5	8	Pounds (lbs)		320							Unchecked	Unchecked	Unchecked	Unchecked	Unchecked	Unchecked	Unchecked	Unchecked	Unchecked	Unchecked	Unchecked	Unchecked	Unchecked	Unchecked	Unchecked	Unchecked	Unchecked	Unchecked	Unchecked	Unchecked
785	Agree	No				Yes		Single (1 baby)	34-37	Yes, pregnancy occurred naturally	2	35-39	Married	Non-University Certificate or Diploma (Community College, CEGEP)	Employed	$60,000 - $90,000	Urban area (large city) (population >1M)		5	6	Pounds (lbs)		180							Unchecked	Unchecked	Unchecked	Unchecked	Unchecked	Unchecked	Unchecked	Unchecked	Unchecked	Unchecked	Unchecked	Unchecked	Unchecked	Unchecked	Unchecked	Unchecked	Unchecked	Unchecked	Unchecked	Unchecked
786	Agree	No				Yes		Single (1 baby)	38-41	No, pregnancy was not planned	0	24-29	Married	High School/ GED	Employed	$60,000 - $90,000	Suburban (smaller city or region outside an urban area) (population >10,000 to < 1M)		5	3	Pounds (lbs)		115							Unchecked	Unchecked	Unchecked	Unchecked	Unchecked	Unchecked	Unchecked	Unchecked	Unchecked	Unchecked	Unchecked	Unchecked	Unchecked	Unchecked	Unchecked	Unchecked	Unchecked	Unchecked	Unchecked	Unchecked
787	Agree	No				Yes		Single (1 baby)	34-37	Yes, pregnancy occurred naturally	1	30-34	Married	Bachelor Degree (BA, BSc etc.)	Employed	$90,000 - $120,000	Urban area (large city) (population >1M)		5	5	Pounds (lbs)		220							Unchecked	Unchecked	Unchecked	Unchecked	Unchecked	Unchecked	Unchecked	Unchecked	Unchecked	Unchecked	Unchecked	Unchecked	Unchecked	Unchecked	Unchecked	Unchecked	Unchecked	Unchecked	Unchecked	Unchecked
788	Agree	No				Yes		Single (1 baby)	38-41	Yes, pregnancy occurred naturally	2	30-34	Married	Non-University Certificate or Diploma (Community College, CEGEP)	Self-employed	$60,000 - $90,000	Suburban (smaller city or region outside an urban area) (population >10,000 to < 1M)													Unchecked	Unchecked	Unchecked	Unchecked	Unchecked	Unchecked	Unchecked	Unchecked	Unchecked	Unchecked	Unchecked	Unchecked	Unchecked	Unchecked	Unchecked	Unchecked	Unchecked	Unchecked	Unchecked	Unchecked
789	Agree	No				Yes		Single (1 baby)	38-41	Yes, pregnancy occurred naturally	3	35-39	Married	Trade Certification or Diploma (Vocational or Apprenticeship)	Employed	$150,000+	Suburban (smaller city or region outside an urban area) (population >10,000 to < 1M)		5	2	Pounds (lbs)		165							Unchecked	Unchecked	Unchecked	Unchecked	Unchecked	Unchecked	Unchecked	Unchecked	Unchecked	Unchecked	Unchecked	Unchecked	Unchecked	Unchecked	Unchecked	Unchecked	Unchecked	Unchecked	Unchecked	Unchecked
790	Agree	No				Yes		Single (1 baby)	38-41	Yes, pregnancy occurred naturally	1	35-39	Married	Bachelor Degree (BA, BSc etc.)	Employed	$150,000+	Suburban (smaller city or region outside an urban area) (population >10,000 to < 1M)		5	9	I do not know my weight									Unchecked	Unchecked	Unchecked	Unchecked	Unchecked	Unchecked	Unchecked	Unchecked	Unchecked	Unchecked	Unchecked	Unchecked	Unchecked	Unchecked	Unchecked	Unchecked	Unchecked	Unchecked	Unchecked	Unchecked
791	Agree	No				Yes		Single (1 baby)	38-41	Yes, pregnancy occurred naturally	1	24-29	Common law	Non-University Certificate or Diploma (Community College, CEGEP)	Other	Prefer not to answer	Suburban (smaller city or region outside an urban area) (population >10,000 to < 1M)		5	7	Pounds (lbs)		250							Unchecked	Unchecked	Unchecked	Unchecked	Unchecked	Unchecked	Unchecked	Unchecked	Unchecked	Unchecked	Unchecked	Unchecked	Unchecked	Unchecked	Unchecked	Unchecked	Unchecked	Unchecked	Unchecked	Unchecked
792	Agree	No				Yes		Single (1 baby)	38-41	Yes, pregnancy occurred naturally	1	40-44	Married	Graduate degree (MD, JD, Masters, PhD etc.)	Self-employed	$120,000 - $150,000	Suburban (smaller city or region outside an urban area) (population >10,000 to < 1M)		5	3	Pounds (lbs)		160							Unchecked	Unchecked	Unchecked	Unchecked	Unchecked	Unchecked	Unchecked	Unchecked	Unchecked	Unchecked	Unchecked	Unchecked	Unchecked	Unchecked	Unchecked	Unchecked	Unchecked	Unchecked	Unchecked	Unchecked
793	Agree	No				Yes		Single (1 baby)	38-41	Yes, pregnancy occurred naturally	2	35-39	Married	Bachelor Degree (BA, BSc etc.)	Employed	$150,000+	Rural area (population < 10,000 )		5	7	Pounds (lbs)		180							Unchecked	Unchecked	Unchecked	Unchecked	Unchecked	Unchecked	Unchecked	Unchecked	Unchecked	Unchecked	Unchecked	Unchecked	Unchecked	Unchecked	Unchecked	Unchecked	Unchecked	Unchecked	Unchecked	Unchecked
794	Agree																													Unchecked	Unchecked	Unchecked	Unchecked	Unchecked	Unchecked	Unchecked	Unchecked	Unchecked	Unchecked	Unchecked	Unchecked	Unchecked	Unchecked	Unchecked	Unchecked	Unchecked	Unchecked	Unchecked	Unchecked
795	Agree	No				Yes		Single (1 baby)	38-41	Yes, pregnancy occurred naturally	1	35-39	Married	Bachelor Degree (BA, BSc etc.)	Employed	$150,000+	Urban area (large city) (population >1M)		5	4	Pounds (lbs)		169							Unchecked	Unchecked	Unchecked	Unchecked	Unchecked	Unchecked	Unchecked	Unchecked	Unchecked	Unchecked	Unchecked	Unchecked	Unchecked	Unchecked	Unchecked	Unchecked	Unchecked	Unchecked	Unchecked	Unchecked
796	Agree	No				Yes		Single (1 baby)	34-37	Yes, pregnancy occurred naturally	1	40-44	Married	Some Post-Secondary Education	Other	$90,000 - $120,000	Suburban (smaller city or region outside an urban area) (population >10,000 to < 1M)		5	9	Pounds (lbs)		160							Unchecked	Unchecked	Unchecked	Unchecked	Unchecked	Unchecked	Unchecked	Unchecked	Unchecked	Unchecked	Unchecked	Unchecked	Unchecked	Unchecked	Unchecked	Unchecked	Unchecked	Unchecked	Unchecked	Unchecked
797	Agree	No				Yes		Single (1 baby)	38-41	Yes, pregnancy occurred naturally	1	35-39	Married	Non-University Certificate or Diploma (Community College, CEGEP)	Self-employed	$90,000 - $120,000	Suburban (smaller city or region outside an urban area) (population >10,000 to < 1M)	185			Pounds (lbs)		149							Unchecked	Unchecked	Unchecked	Unchecked	Unchecked	Unchecked	Unchecked	Unchecked	Unchecked	Unchecked	Unchecked	Unchecked	Unchecked	Unchecked	Unchecked	Unchecked	Unchecked	Unchecked	Unchecked	Unchecked
798	Agree	No				Yes		Single (1 baby)	38-41	No, pregnancy was not planned	2	30-34	Married	Some Post-Secondary Education	Currently unemployed	$30,000 - $60,000	Suburban (smaller city or region outside an urban area) (population >10,000 to < 1M)		5	3	Pounds (lbs)		160							Unchecked	Unchecked	Unchecked	Unchecked	Unchecked	Unchecked	Unchecked	Unchecked	Unchecked	Unchecked	Unchecked	Unchecked	Unchecked	Unchecked	Unchecked	Unchecked	Unchecked	Unchecked	Unchecked	Unchecked
799	Agree	Yes	Less than 24 weeks	Single (1 fetus)	No, pregnancy was not planned	Yes		Single (1 baby)	41+	No, pregnancy was not planned	1	18-23	Single	High School/ GED	Other	Less than $30,000	Urban area (large city) (population >1M)		5	8	Pounds (lbs)		280		175	Obese	7-11.5 kg (15-25 lbs)	Yes	No	Checked	Unchecked	Checked	Checked	Checked	Checked	Checked	Checked	Checked	Unchecked	Checked	Unchecked	Checked	Unchecked	Unchecked	Unchecked	Unchecked	Unchecked	Unchecked	Unchecked
800	Agree	No				Yes		Single (1 baby)	38-41	Yes, pregnancy occurred naturally	1	35-39	Separated	Bachelor Degree (BA, BSc etc.)	Employed	$60,000 - $90,000	Urban area (large city) (population >1M)		5	7	Pounds (lbs)		190							Unchecked	Unchecked	Unchecked	Unchecked	Unchecked	Unchecked	Unchecked	Unchecked	Unchecked	Unchecked	Unchecked	Unchecked	Unchecked	Unchecked	Unchecked	Unchecked	Unchecked	Unchecked	Unchecked	Unchecked
801	Agree	No				Yes		Single (1 baby)	38-41	No, pregnancy was not planned	2	35-39	Married	Non-University Certificate or Diploma (Community College, CEGEP)	Employed	$60,000 - $90,000	Rural area (population < 10,000 )		5	9	Pounds (lbs)		300							Unchecked	Unchecked	Unchecked	Unchecked	Unchecked	Unchecked	Unchecked	Unchecked	Unchecked	Unchecked	Unchecked	Unchecked	Unchecked	Unchecked	Unchecked	Unchecked	Unchecked	Unchecked	Unchecked	Unchecked
802	Agree	No				Yes		Single (1 baby)	38-41	Yes, pregnancy occurred naturally	1	30-34	Married	Trade Certification or Diploma (Vocational or Apprenticeship)	Employed	$90,000 - $120,000	Suburban (smaller city or region outside an urban area) (population >10,000 to < 1M)		5	4	Pounds (lbs)		155							Unchecked	Unchecked	Unchecked	Unchecked	Unchecked	Unchecked	Unchecked	Unchecked	Unchecked	Unchecked	Unchecked	Unchecked	Unchecked	Unchecked	Unchecked	Unchecked	Unchecked	Unchecked	Unchecked	Unchecked
803	Agree	No				Yes		Single (1 baby)	38-41	Yes, pregnancy occurred naturally	2	30-34	Married	Graduate degree (MD, JD, Masters, PhD etc.)	Employed	$150,000+	Suburban (smaller city or region outside an urban area) (population >10,000 to < 1M)		6	0	Pounds (lbs)		180							Unchecked	Unchecked	Unchecked	Unchecked	Unchecked	Unchecked	Unchecked	Unchecked	Unchecked	Unchecked	Unchecked	Unchecked	Unchecked	Unchecked	Unchecked	Unchecked	Unchecked	Unchecked	Unchecked	Unchecked
804	Agree																													Unchecked	Unchecked	Unchecked	Unchecked	Unchecked	Unchecked	Unchecked	Unchecked	Unchecked	Unchecked	Unchecked	Unchecked	Unchecked	Unchecked	Unchecked	Unchecked	Unchecked	Unchecked	Unchecked	Unchecked
805	Agree	No				Yes		Single (1 baby)	38-41	Yes, pregnancy occurred naturally	2	30-34	Married	Bachelor Degree (BA, BSc etc.)	Employed	$120,000 - $150,000	Suburban (smaller city or region outside an urban area) (population >10,000 to < 1M)		5	2	I do not know my weight									Unchecked	Unchecked	Unchecked	Unchecked	Unchecked	Unchecked	Unchecked	Unchecked	Unchecked	Unchecked	Unchecked	Unchecked	Unchecked	Unchecked	Unchecked	Unchecked	Unchecked	Unchecked	Unchecked	Unchecked
806	Agree	No				Yes		Single (1 baby)	41+	Yes, pregnancy occurred naturally	0	35-39	Married	Some Post-Secondary Education	Employed	$120,000 - $150,000	Suburban (smaller city or region outside an urban area) (population >10,000 to < 1M)													Unchecked	Unchecked	Unchecked	Unchecked	Unchecked	Unchecked	Unchecked	Unchecked	Unchecked	Unchecked	Unchecked	Unchecked	Unchecked	Unchecked	Unchecked	Unchecked	Unchecked	Unchecked	Unchecked	Unchecked
807	Agree	No				Yes		Single (1 baby)	38-41	Yes, pregnancy occurred naturally	2	30-34	Married	Bachelor Degree (BA, BSc etc.)	Employed	$120,000 - $150,000	Urban area (large city) (population >1M)	174			Pounds (lbs)		210							Unchecked	Unchecked	Unchecked	Unchecked	Unchecked	Unchecked	Unchecked	Unchecked	Unchecked	Unchecked	Unchecked	Unchecked	Unchecked	Unchecked	Unchecked	Unchecked	Unchecked	Unchecked	Unchecked	Unchecked
808	Agree	No				Yes		Single (1 baby)	34-37	Yes, pregnancy occurred naturally	2	24-29	Married	Non-University Certificate or Diploma (Community College, CEGEP)	Employed	$90,000 - $120,000	Suburban (smaller city or region outside an urban area) (population >10,000 to < 1M)		5	8	I do not know my weight									Unchecked	Unchecked	Unchecked	Unchecked	Unchecked	Unchecked	Unchecked	Unchecked	Unchecked	Unchecked	Unchecked	Unchecked	Unchecked	Unchecked	Unchecked	Unchecked	Unchecked	Unchecked	Unchecked	Unchecked
809	Agree	No				Yes		Single (1 baby)	41+	Yes, pregnancy occurred naturally	1	30-34	Married	Graduate degree (MD, JD, Masters, PhD etc.)	Employed	$60,000 - $90,000	Suburban (smaller city or region outside an urban area) (population >10,000 to < 1M)		5	4	Pounds (lbs)		130							Unchecked	Unchecked	Unchecked	Unchecked	Unchecked	Unchecked	Unchecked	Unchecked	Unchecked	Unchecked	Unchecked	Unchecked	Unchecked	Unchecked	Unchecked	Unchecked	Unchecked	Unchecked	Unchecked	Unchecked
810	Agree	No				Yes		Single (1 baby)	38-41	Yes, pregnancy occurred naturally	2	35-39	Common law	Bachelor Degree (BA, BSc etc.)	Employed	$150,000+	Urban area (large city) (population >1M)		5	2	Pounds (lbs)		215							Unchecked	Unchecked	Unchecked	Unchecked	Unchecked	Unchecked	Unchecked	Unchecked	Unchecked	Unchecked	Unchecked	Unchecked	Unchecked	Unchecked	Unchecked	Unchecked	Unchecked	Unchecked	Unchecked	Unchecked
811	Agree	No				Yes		Single (1 baby)	38-41	Yes, pregnancy occurred naturally	2	35-39	Common law	Bachelor Degree (BA, BSc etc.)	Employed	$150,000+	Urban area (large city) (population >1M)		5	2	Pounds (lbs)		215							Unchecked	Unchecked	Unchecked	Unchecked	Unchecked	Unchecked	Unchecked	Unchecked	Unchecked	Unchecked	Unchecked	Unchecked	Unchecked	Unchecked	Unchecked	Unchecked	Unchecked	Unchecked	Unchecked	Unchecked
812	Agree																													Unchecked	Unchecked	Unchecked	Unchecked	Unchecked	Unchecked	Unchecked	Unchecked	Unchecked	Unchecked	Unchecked	Unchecked	Unchecked	Unchecked	Unchecked	Unchecked	Unchecked	Unchecked	Unchecked	Unchecked
813	Agree	No				Yes		Single (1 baby)	38-41	Yes, pregnancy occurred naturally	2	40-44	Common law	Bachelor Degree (BA, BSc etc.)	Employed	$150,000+	Urban area (large city) (population >1M)		5	2	Pounds (lbs)		215							Unchecked	Unchecked	Unchecked	Unchecked	Unchecked	Unchecked	Unchecked	Unchecked	Unchecked	Unchecked	Unchecked	Unchecked	Unchecked	Unchecked	Unchecked	Unchecked	Unchecked	Unchecked	Unchecked	Unchecked
814	Agree	No				Yes		Single (1 baby)	38-41	No, pregnancy was not planned	2	30-34	Married	Bachelor Degree (BA, BSc etc.)	Employed	$150,000+	Urban area (large city) (population >1M)		5	7	Pounds (lbs)		160							Unchecked	Unchecked	Unchecked	Unchecked	Unchecked	Unchecked	Unchecked	Unchecked	Unchecked	Unchecked	Unchecked	Unchecked	Unchecked	Unchecked	Unchecked	Unchecked	Unchecked	Unchecked	Unchecked	Unchecked
815	Agree	No				Yes		Single (1 baby)	38-41	No, pregnancy was not planned	2	35-39	Married	Non-University Certificate or Diploma (Community College, CEGEP)	Self-employed	Less than $30,000	Suburban (smaller city or region outside an urban area) (population >10,000 to < 1M)		5	5	Pounds (lbs)		147							Unchecked	Unchecked	Unchecked	Unchecked	Unchecked	Unchecked	Unchecked	Unchecked	Unchecked	Unchecked	Unchecked	Unchecked	Unchecked	Unchecked	Unchecked	Unchecked	Unchecked	Unchecked	Unchecked	Unchecked
816	Agree	No				Yes		Single (1 baby)	38-41	Yes, pregnancy occurred naturally	2	35-39	Married	Bachelor Degree (BA, BSc etc.)	Employed	$150,000+	Suburban (smaller city or region outside an urban area) (population >10,000 to < 1M)		5	3	Pounds (lbs)		118							Unchecked	Unchecked	Unchecked	Unchecked	Unchecked	Unchecked	Unchecked	Unchecked	Unchecked	Unchecked	Unchecked	Unchecked	Unchecked	Unchecked	Unchecked	Unchecked	Unchecked	Unchecked	Unchecked	Unchecked
817	Agree	No				Yes		Single (1 baby)	38-41	Yes, pregnancy occurred naturally	1	24-29	Married	Bachelor Degree (BA, BSc etc.)	Employed	$120,000 - $150,000	Suburban (smaller city or region outside an urban area) (population >10,000 to < 1M)		5	4	Pounds (lbs)		190							Unchecked	Unchecked	Unchecked	Unchecked	Unchecked	Unchecked	Unchecked	Unchecked	Unchecked	Unchecked	Unchecked	Unchecked	Unchecked	Unchecked	Unchecked	Unchecked	Unchecked	Unchecked	Unchecked	Unchecked
818	Agree	Yes	25-29	Single (1 fetus)	Yes, pregnancy occurred naturally	Yes		Single (1 baby)	38-41	Yes, pregnancy occurred naturally	1	35-39	Married	Graduate degree (MD, JD, Masters, PhD etc.)	Other	$60,000 - $90,000	Suburban (smaller city or region outside an urban area) (population >10,000 to < 1M)		5	8	Pounds (lbs)		150		140	Normal weight	5-9 kg (11- 20 lbs)	No	No	Unchecked	Unchecked	Unchecked	Unchecked	Unchecked	Unchecked	Unchecked	Unchecked	Unchecked	Checked	Unchecked	Unchecked	Unchecked	Checked	Unchecked	Unchecked	Unchecked	Unchecked	Unchecked	Unchecked
819	Agree	No				Yes		Single (1 baby)	38-41	Yes, pregnancy occurred naturally	2	30-34	Married	Non-University Certificate or Diploma (Community College, CEGEP)	Employed	$120,000 - $150,000	Rural area (population < 10,000 )		5	4	Pounds (lbs)		175							Unchecked	Unchecked	Unchecked	Unchecked	Unchecked	Unchecked	Unchecked	Unchecked	Unchecked	Unchecked	Unchecked	Unchecked	Unchecked	Unchecked	Unchecked	Unchecked	Unchecked	Unchecked	Unchecked	Unchecked
820	Agree	No				Yes		Single (1 baby)	38-41	Yes, pregnancy occurred naturally	2	35-39	Married	Bachelor Degree (BA, BSc etc.)	Employed	$120,000 - $150,000	Suburban (smaller city or region outside an urban area) (population >10,000 to < 1M)		5	7	Pounds (lbs)		216							Unchecked	Unchecked	Unchecked	Unchecked	Unchecked	Unchecked	Unchecked	Unchecked	Unchecked	Unchecked	Unchecked	Unchecked	Unchecked	Unchecked	Unchecked	Unchecked	Unchecked	Unchecked	Unchecked	Unchecked
821	Agree	No				Yes		Single (1 baby)	38-41	No, pregnancy was not planned	1	30-34	Married	Graduate degree (MD, JD, Masters, PhD etc.)	Student	$150,000+	Urban area (large city) (population >1M)		5	6	Pounds (lbs)		150							Unchecked	Unchecked	Unchecked	Unchecked	Unchecked	Unchecked	Unchecked	Unchecked	Unchecked	Unchecked	Unchecked	Unchecked	Unchecked	Unchecked	Unchecked	Unchecked	Unchecked	Unchecked	Unchecked	Unchecked
822	Agree																													Unchecked	Unchecked	Unchecked	Unchecked	Unchecked	Unchecked	Unchecked	Unchecked	Unchecked	Unchecked	Unchecked	Unchecked	Unchecked	Unchecked	Unchecked	Unchecked	Unchecked	Unchecked	Unchecked	Unchecked
823	Agree	No				Yes		Single (1 baby)	38-41	Yes, pregnancy occurred naturally	1	35-39	Married	Some Post-Secondary Education	Other	$90,000 - $120,000	Suburban (smaller city or region outside an urban area) (population >10,000 to < 1M)		5	1	Pounds (lbs)		195							Unchecked	Unchecked	Unchecked	Unchecked	Unchecked	Unchecked	Unchecked	Unchecked	Unchecked	Unchecked	Unchecked	Unchecked	Unchecked	Unchecked	Unchecked	Unchecked	Unchecked	Unchecked	Unchecked	Unchecked
824	Agree	No				Yes		Single (1 baby)	38-41	No, pregnancy was not planned	2	35-39	Married	Bachelor Degree (BA, BSc etc.)	Employed	$150,000+	Suburban (smaller city or region outside an urban area) (population >10,000 to < 1M)		5	8	Pounds (lbs)		298							Unchecked	Unchecked	Unchecked	Unchecked	Unchecked	Unchecked	Unchecked	Unchecked	Unchecked	Unchecked	Unchecked	Unchecked	Unchecked	Unchecked	Unchecked	Unchecked	Unchecked	Unchecked	Unchecked	Unchecked
825	Agree																													Unchecked	Unchecked	Unchecked	Unchecked	Unchecked	Unchecked	Unchecked	Unchecked	Unchecked	Unchecked	Unchecked	Unchecked	Unchecked	Unchecked	Unchecked	Unchecked	Unchecked	Unchecked	Unchecked	Unchecked
826	Agree	No				Yes		Single (1 baby)	38-41	Yes, pregnancy occurred naturally	1	30-34	Married	Graduate degree (MD, JD, Masters, PhD etc.)	Self-employed	Prefer not to answer	Suburban (smaller city or region outside an urban area) (population >10,000 to < 1M)		5	6	Pounds (lbs)		115							Unchecked	Unchecked	Unchecked	Unchecked	Unchecked	Unchecked	Unchecked	Unchecked	Unchecked	Unchecked	Unchecked	Unchecked	Unchecked	Unchecked	Unchecked	Unchecked	Unchecked	Unchecked	Unchecked	Unchecked
827	Agree	Yes	Less than 24 weeks	Single (1 fetus)	Yes, pregnancy occurred naturally	Yes		Single (1 baby)	38-41	Yes, pregnancy occurred naturally	2	30-34	Married	Non-University Certificate or Diploma (Community College, CEGEP)	Employed	$60,000 - $90,000	Suburban (smaller city or region outside an urban area) (population >10,000 to < 1M)		5	6	Pounds (lbs)		125		125	Normal weight	7-11.5 kg (15-25 lbs)	Yes	No	Unchecked	Unchecked	Checked	Checked	Unchecked	Checked	Checked	Checked	Checked	Checked	Unchecked	Unchecked	Unchecked	Unchecked	Unchecked	Unchecked	Unchecked	Unchecked	Unchecked	Unchecked
828	Agree	Yes	34-37	Single (1 fetus)	Yes, pregnancy occurred naturally	No						30-34	Married	Non-University Certificate or Diploma (Community College, CEGEP)	Employed	$30,000 - $60,000	Suburban (smaller city or region outside an urban area) (population >10,000 to < 1M)		5	3	Pounds (lbs)		210		170	Overweight	12.5-18 kg (28-40 lbs)	Yes	No	Unchecked	Unchecked	Checked	Checked	Checked	Unchecked	Unchecked	Unchecked	Unchecked	Unchecked	Unchecked	Unchecked	Unchecked	Unchecked	Unchecked	Unchecked	Unchecked	Unchecked	Unchecked	Unchecked
829	Agree	No				Yes		Single (1 baby)	38-41	No, pregnancy was not planned	2	35-39	Married	Bachelor Degree (BA, BSc etc.)	Employed	$150,000+	Suburban (smaller city or region outside an urban area) (population >10,000 to < 1M)		5	8	Pounds (lbs)		298							Unchecked	Unchecked	Unchecked	Unchecked	Unchecked	Unchecked	Unchecked	Unchecked	Unchecked	Unchecked	Unchecked	Unchecked	Unchecked	Unchecked	Unchecked	Unchecked	Unchecked	Unchecked	Unchecked	Unchecked
830	Agree	No				Yes		Single (1 baby)	38-41	Yes, pregnancy occurred naturally	1	24-29	Married	Bachelor Degree (BA, BSc etc.)	Employed	$90,000 - $120,000	Suburban (smaller city or region outside an urban area) (population >10,000 to < 1M)		5	8	Pounds (lbs)		260							Unchecked	Unchecked	Unchecked	Unchecked	Unchecked	Unchecked	Unchecked	Unchecked	Unchecked	Unchecked	Unchecked	Unchecked	Unchecked	Unchecked	Unchecked	Unchecked	Unchecked	Unchecked	Unchecked	Unchecked
831	Agree	No				Yes		Single (1 baby)	38-41	Yes, pregnancy occurred naturally	1	35-39	Married	Some Post-Secondary Education	Employed	$60,000 - $90,000	Urban area (large city) (population >1M)		5	4	Pounds (lbs)		124							Unchecked	Unchecked	Unchecked	Unchecked	Unchecked	Unchecked	Unchecked	Unchecked	Unchecked	Unchecked	Unchecked	Unchecked	Unchecked	Unchecked	Unchecked	Unchecked	Unchecked	Unchecked	Unchecked	Unchecked
832	Agree	No				Yes		Single (1 baby)	38-41	Yes, pregnancy occurred naturally	1	24-29	Married	Non-University Certificate or Diploma (Community College, CEGEP)	Employed	$60,000 - $90,000	Suburban (smaller city or region outside an urban area) (population >10,000 to < 1M)		5	4	Pounds (lbs)		197							Unchecked	Unchecked	Unchecked	Unchecked	Unchecked	Unchecked	Unchecked	Unchecked	Unchecked	Unchecked	Unchecked	Unchecked	Unchecked	Unchecked	Unchecked	Unchecked	Unchecked	Unchecked	Unchecked	Unchecked
833	Agree	Yes	34-37	Single (1 fetus)	Yes, pregnancy occurred naturally	No						30-34	Married	Non-University Certificate or Diploma (Community College, CEGEP)	Employed	$30,000 - $60,000	Suburban (smaller city or region outside an urban area) (population >10,000 to < 1M)		5	3	Pounds (lbs)		210		170	Overweight	11.5-16 kg (25-35 lbs)	Yes	No	Unchecked	Unchecked	Checked	Checked	Checked	Unchecked	Unchecked	Unchecked	Unchecked	Unchecked	Unchecked	Unchecked	Unchecked	Unchecked	Unchecked	Unchecked	Unchecked	Unchecked	Unchecked	Unchecked
834																														Unchecked	Unchecked	Unchecked	Unchecked	Unchecked	Unchecked	Unchecked	Unchecked	Unchecked	Unchecked	Unchecked	Unchecked	Unchecked	Unchecked	Unchecked	Unchecked	Unchecked	Unchecked	Unchecked	Unchecked
835	Agree	Yes	25-29	Single (1 fetus)	Yes, pregnancy occurred naturally	Yes		Single (1 baby)	41+	Yes, pregnancy occurred naturally	1	35-39	Married	Non-University Certificate or Diploma (Community College, CEGEP)	Employed	$60,000 - $90,000	Rural area (population < 10,000 )		5	2	Pounds (lbs)		158		152	Normal weight	5-9 kg (11- 20 lbs)	No	Yes	Unchecked	Unchecked	Unchecked	Unchecked	Unchecked	Unchecked	Unchecked	Unchecked	Unchecked	Unchecked	Unchecked	Unchecked	Unchecked	Unchecked	Unchecked	Checked	Unchecked	Unchecked	Unchecked	Unchecked
836	Agree	No				Yes		Single (1 baby)	38-41	Yes, pregnancy occurred naturally	2	30-34	Single	Non-University Certificate or Diploma (Community College, CEGEP)	Employed	$30,000 - $60,000	Suburban (smaller city or region outside an urban area) (population >10,000 to < 1M)		5	7	Pounds (lbs)		185							Unchecked	Unchecked	Unchecked	Unchecked	Unchecked	Unchecked	Unchecked	Unchecked	Unchecked	Unchecked	Unchecked	Unchecked	Unchecked	Unchecked	Unchecked	Unchecked	Unchecked	Unchecked	Unchecked	Unchecked
837	Agree	No				Yes		Single (1 baby)	38-41	Yes, pregnancy occurred naturally	2	24-29	Married	Non-University Certificate or Diploma (Community College, CEGEP)	Self-employed	$90,000 - $120,000	Suburban (smaller city or region outside an urban area) (population >10,000 to < 1M)		5	2	Pounds (lbs)		115							Unchecked	Unchecked	Unchecked	Unchecked	Unchecked	Unchecked	Unchecked	Unchecked	Unchecked	Unchecked	Unchecked	Unchecked	Unchecked	Unchecked	Unchecked	Unchecked	Unchecked	Unchecked	Unchecked	Unchecked
838	Agree	No				Yes		Single (1 baby)	38-41	No, pregnancy was not planned	1	24-29	Common law	Non-University Certificate or Diploma (Community College, CEGEP)	Currently unemployed	$90,000 - $120,000	Suburban (smaller city or region outside an urban area) (population >10,000 to < 1M)		5	4	Pounds (lbs)		125							Unchecked	Unchecked	Unchecked	Unchecked	Unchecked	Unchecked	Unchecked	Unchecked	Unchecked	Unchecked	Unchecked	Unchecked	Unchecked	Unchecked	Unchecked	Unchecked	Unchecked	Unchecked	Unchecked	Unchecked
839	Agree	No				Yes		Single (1 baby)	38-41	Yes, pregnancy occurred naturally	1	30-34	Married	Bachelor Degree (BA, BSc etc.)	Employed	$90,000 - $120,000	Suburban (smaller city or region outside an urban area) (population >10,000 to < 1M)		5	7	Pounds (lbs)		158							Unchecked	Unchecked	Unchecked	Unchecked	Unchecked	Unchecked	Unchecked	Unchecked	Unchecked	Unchecked	Unchecked	Unchecked	Unchecked	Unchecked	Unchecked	Unchecked	Unchecked	Unchecked	Unchecked	Unchecked
840	Agree	Yes	25-29	Single (1 fetus)	Yes, pregnancy occurred naturally	Yes		Single (1 baby)	38-41	Yes, pregnancy occurred naturally	2	30-34	Married	Bachelor Degree (BA, BSc etc.)	Employed	$90,000 - $120,000	Suburban (smaller city or region outside an urban area) (population >10,000 to < 1M)		5	2	Pounds (lbs)		152		125	Normal weight	12.5-18 kg (28-40 lbs)	Yes	No	Unchecked	Unchecked	Checked	Checked	Checked	Checked	Unchecked	Unchecked	Unchecked	Unchecked	Unchecked	Unchecked	Unchecked	Unchecked	Unchecked	Unchecked	Unchecked	Unchecked	Unchecked	Unchecked
841	Agree	Yes	Less than 24 weeks	Single (1 fetus)	Yes, pregnancy occurred naturally	Yes		Single (1 baby)	38-41	Yes, pregnancy occurred naturally	2	40-44	Married	Bachelor Degree (BA, BSc etc.)	Self-employed	Prefer not to answer	Urban area (large city) (population >1M)		5	8	Pounds (lbs)		170		170	Overweight	5-9 kg (11- 20 lbs)	Yes	No	Unchecked	Unchecked	Unchecked	Unchecked	Unchecked	Checked	Unchecked	Unchecked	Unchecked	Unchecked	Unchecked	Unchecked	Unchecked	Unchecked	Unchecked	Unchecked	Unchecked	Unchecked	Unchecked	Unchecked
842	Agree	No				Yes		Single (1 baby)	38-41	No, pregnancy was not planned	1	30-34	Married	Some Post-Secondary Education	Employed	$30,000 - $60,000	Suburban (smaller city or region outside an urban area) (population >10,000 to < 1M)		5	3	Pounds (lbs)		199							Unchecked	Unchecked	Unchecked	Unchecked	Unchecked	Unchecked	Unchecked	Unchecked	Unchecked	Unchecked	Unchecked	Unchecked	Unchecked	Unchecked	Unchecked	Unchecked	Unchecked	Unchecked	Unchecked	Unchecked
843	Agree	No				Yes		Single (1 baby)	38-41	Yes, pregnancy occurred naturally	1	30-34	Married	Bachelor Degree (BA, BSc etc.)	Employed	$150,000+	Suburban (smaller city or region outside an urban area) (population >10,000 to < 1M)		5	0	Pounds (lbs)		132							Unchecked	Unchecked	Unchecked	Unchecked	Unchecked	Unchecked	Unchecked	Unchecked	Unchecked	Unchecked	Unchecked	Unchecked	Unchecked	Unchecked	Unchecked	Unchecked	Unchecked	Unchecked	Unchecked	Unchecked
844	Agree	No				Yes		Single (1 baby)	38-41	Yes, pregnancy occurred naturally	1	30-34	Separated	Bachelor Degree (BA, BSc etc.)	Employed	$150,000+	Suburban (smaller city or region outside an urban area) (population >10,000 to < 1M)		5	3	Pounds (lbs)		112							Unchecked	Unchecked	Unchecked	Unchecked	Unchecked	Unchecked	Unchecked	Unchecked	Unchecked	Unchecked	Unchecked	Unchecked	Unchecked	Unchecked	Unchecked	Unchecked	Unchecked	Unchecked	Unchecked	Unchecked
845	Agree	No				Yes		Single (1 baby)	38-41	Yes, pregnancy occurred naturally	1	30-34	Separated	Bachelor Degree (BA, BSc etc.)	Employed	$60,000 - $90,000	Suburban (smaller city or region outside an urban area) (population >10,000 to < 1M)		5	8	Pounds (lbs)		205							Unchecked	Unchecked	Unchecked	Unchecked	Unchecked	Unchecked	Unchecked	Unchecked	Unchecked	Unchecked	Unchecked	Unchecked	Unchecked	Unchecked	Unchecked	Unchecked	Unchecked	Unchecked	Unchecked	Unchecked
846	Agree	No				Yes		Single (1 baby)	38-41	Yes, pregnancy occurred naturally	3	30-34	Married	Bachelor Degree (BA, BSc etc.)	Currently unemployed	$90,000 - $120,000	Suburban (smaller city or region outside an urban area) (population >10,000 to < 1M)		5	5	Pounds (lbs)		163							Unchecked	Unchecked	Unchecked	Unchecked	Unchecked	Unchecked	Unchecked	Unchecked	Unchecked	Unchecked	Unchecked	Unchecked	Unchecked	Unchecked	Unchecked	Unchecked	Unchecked	Unchecked	Unchecked	Unchecked
847	Agree	No				Yes		Single (1 baby)	38-41	Yes, pregnancy occurred due to fertility treatment	1	35-39	Single	Bachelor Degree (BA, BSc etc.)	Employed	$90,000 - $120,000	Suburban (smaller city or region outside an urban area) (population >10,000 to < 1M)		5	8	Pounds (lbs)		175							Unchecked	Unchecked	Unchecked	Unchecked	Unchecked	Unchecked	Unchecked	Unchecked	Unchecked	Unchecked	Unchecked	Unchecked	Unchecked	Unchecked	Unchecked	Unchecked	Unchecked	Unchecked	Unchecked	Unchecked
848	Agree	No				Yes		Single (1 baby)	41+	Yes, pregnancy occurred naturally	1	30-34	Married	Bachelor Degree (BA, BSc etc.)	Employed	$30,000 - $60,000	Rural area (population < 10,000 )		5	3	Pounds (lbs)		113							Unchecked	Unchecked	Unchecked	Unchecked	Unchecked	Unchecked	Unchecked	Unchecked	Unchecked	Unchecked	Unchecked	Unchecked	Unchecked	Unchecked	Unchecked	Unchecked	Unchecked	Unchecked	Unchecked	Unchecked
849	Agree	No				Yes		Single (1 baby)	38-41	Yes, pregnancy occurred naturally	2	35-39	Common law	Bachelor Degree (BA, BSc etc.)	Employed	$150,000+	Urban area (large city) (population >1M)		5	2	Pounds (lbs)		215							Unchecked	Unchecked	Unchecked	Unchecked	Unchecked	Unchecked	Unchecked	Unchecked	Unchecked	Unchecked	Unchecked	Unchecked	Unchecked	Unchecked	Unchecked	Unchecked	Unchecked	Unchecked	Unchecked	Unchecked
850	Agree	No				Yes		Single (1 baby)	38-41	Yes, pregnancy occurred naturally	1	30-34	Married	Some Post-Secondary Education	Employed	$90,000 - $120,000	Suburban (smaller city or region outside an urban area) (population >10,000 to < 1M)		5	1	Pounds (lbs)		100							Unchecked	Unchecked	Unchecked	Unchecked	Unchecked	Unchecked	Unchecked	Unchecked	Unchecked	Unchecked	Unchecked	Unchecked	Unchecked	Unchecked	Unchecked	Unchecked	Unchecked	Unchecked	Unchecked	Unchecked
851	Agree	No				Yes		Single (1 baby)	38-41	Yes, pregnancy occurred naturally	2	30-34	Married	Graduate degree (MD, JD, Masters, PhD etc.)	Employed	$120,000 - $150,000	Suburban (smaller city or region outside an urban area) (population >10,000 to < 1M)		5	10	Pounds (lbs)		180							Unchecked	Unchecked	Unchecked	Unchecked	Unchecked	Unchecked	Unchecked	Unchecked	Unchecked	Unchecked	Unchecked	Unchecked	Unchecked	Unchecked	Unchecked	Unchecked	Unchecked	Unchecked	Unchecked	Unchecked
852	Agree	No				Yes		Single (1 baby)	34-37	Yes, pregnancy occurred naturally	1	35-39	Married	Some Post-Secondary Education	Employed	$90,000 - $120,000	Suburban (smaller city or region outside an urban area) (population >10,000 to < 1M)		5	4	Pounds (lbs)		150							Unchecked	Unchecked	Unchecked	Unchecked	Unchecked	Unchecked	Unchecked	Unchecked	Unchecked	Unchecked	Unchecked	Unchecked	Unchecked	Unchecked	Unchecked	Unchecked	Unchecked	Unchecked	Unchecked	Unchecked
853	Agree	No				Yes		Single (1 baby)	38-41	Yes, pregnancy occurred naturally	2	24-29	Married	Some Post-Secondary Education	Currently unemployed	$30,000 - $60,000	Suburban (smaller city or region outside an urban area) (population >10,000 to < 1M)		5	8	Pounds (lbs)		213							Unchecked	Unchecked	Unchecked	Unchecked	Unchecked	Unchecked	Unchecked	Unchecked	Unchecked	Unchecked	Unchecked	Unchecked	Unchecked	Unchecked	Unchecked	Unchecked	Unchecked	Unchecked	Unchecked	Unchecked
854	Agree	No				Yes		Single (1 baby)	41+	Yes, pregnancy occurred naturally	1	35-39	Married	Graduate degree (MD, JD, Masters, PhD etc.)	Currently unemployed	$30,000 - $60,000	Suburban (smaller city or region outside an urban area) (population >10,000 to < 1M)	163			Kilograms (kg)	50								Unchecked	Unchecked	Unchecked	Unchecked	Unchecked	Unchecked	Unchecked	Unchecked	Unchecked	Unchecked	Unchecked	Unchecked	Unchecked	Unchecked	Unchecked	Unchecked	Unchecked	Unchecked	Unchecked	Unchecked
855	Agree	No				Yes		Single (1 baby)	38-41	Yes, pregnancy occurred naturally	2	24-29	Married	Some Post-Secondary Education	Self-employed	Less than $30,000	Suburban (smaller city or region outside an urban area) (population >10,000 to < 1M)		5	2	Pounds (lbs)		195							Unchecked	Unchecked	Unchecked	Unchecked	Unchecked	Unchecked	Unchecked	Unchecked	Unchecked	Unchecked	Unchecked	Unchecked	Unchecked	Unchecked	Unchecked	Unchecked	Unchecked	Unchecked	Unchecked	Unchecked
856	Agree	No				Yes		Single (1 baby)	41+	No, pregnancy was not planned	1	35-39	Married	Some Post-Secondary Education	Self-employed	$60,000 - $90,000	Suburban (smaller city or region outside an urban area) (population >10,000 to < 1M)		5	6	Pounds (lbs)		274							Unchecked	Unchecked	Unchecked	Unchecked	Unchecked	Unchecked	Unchecked	Unchecked	Unchecked	Unchecked	Unchecked	Unchecked	Unchecked	Unchecked	Unchecked	Unchecked	Unchecked	Unchecked	Unchecked	Unchecked
857	Agree	No				Yes		Single (1 baby)	38-41	No, pregnancy was not planned	2	35-39	Married	Graduate degree (MD, JD, Masters, PhD etc.)	Employed	$120,000 - $150,000	Suburban (smaller city or region outside an urban area) (population >10,000 to < 1M)		5	8	Pounds (lbs)		225							Unchecked	Unchecked	Unchecked	Unchecked	Unchecked	Unchecked	Unchecked	Unchecked	Unchecked	Unchecked	Unchecked	Unchecked	Unchecked	Unchecked	Unchecked	Unchecked	Unchecked	Unchecked	Unchecked	Unchecked
858	Agree	No				Yes		Single (1 baby)	38-41	Yes, pregnancy occurred naturally	1	35-39	Married	Bachelor Degree (BA, BSc etc.)	Employed	$120,000 - $150,000	Suburban (smaller city or region outside an urban area) (population >10,000 to < 1M)		5	4	Pounds (lbs)		245							Unchecked	Unchecked	Unchecked	Unchecked	Unchecked	Unchecked	Unchecked	Unchecked	Unchecked	Unchecked	Unchecked	Unchecked	Unchecked	Unchecked	Unchecked	Unchecked	Unchecked	Unchecked	Unchecked	Unchecked
859	Agree	Yes	Less than 24 weeks	Don't know	Yes, pregnancy occurred naturally	Yes		Single (1 baby)	41+	Yes, pregnancy occurred naturally	1	24-29	Married	Bachelor Degree (BA, BSc etc.)	Employed	$60,000 - $90,000	Suburban (smaller city or region outside an urban area) (population >10,000 to < 1M)		5	4	Pounds (lbs)		160		160	Overweight	7-11.5 kg (15-25 lbs)	Yes	No	Unchecked	Unchecked	Checked	Checked	Unchecked	Unchecked	Unchecked	Unchecked	Unchecked	Checked	Unchecked	Unchecked	Unchecked	Unchecked	Unchecked	Unchecked	Unchecked	Unchecked	Unchecked	Unchecked
860	Agree	No				Yes		Single (1 baby)	38-41	Yes, pregnancy occurred naturally	1	40-44	Common law	Trade Certification or Diploma (Vocational or Apprenticeship)	Employed	$60,000 - $90,000	Suburban (smaller city or region outside an urban area) (population >10,000 to < 1M)		5	3	Pounds (lbs)		254							Unchecked	Unchecked	Unchecked	Unchecked	Unchecked	Unchecked	Unchecked	Unchecked	Unchecked	Unchecked	Unchecked	Unchecked	Unchecked	Unchecked	Unchecked	Unchecked	Unchecked	Unchecked	Unchecked	Unchecked
861	Agree	No				Yes		Single (1 baby)	38-41	Yes, pregnancy occurred naturally	2	24-29	Married	Non-University Certificate or Diploma (Community College, CEGEP)	Employed	$120,000 - $150,000	Suburban (smaller city or region outside an urban area) (population >10,000 to < 1M)		5	4	Pounds (lbs)		125							Unchecked	Unchecked	Unchecked	Unchecked	Unchecked	Unchecked	Unchecked	Unchecked	Unchecked	Unchecked	Unchecked	Unchecked	Unchecked	Unchecked	Unchecked	Unchecked	Unchecked	Unchecked	Unchecked	Unchecked
862	Agree	No				Yes		Single (1 baby)	38-41	Yes, pregnancy occurred naturally	1	30-34	Married	Graduate degree (MD, JD, Masters, PhD etc.)	Self-employed	$150,000+	Urban area (large city) (population >1M)		4	8	Pounds (lbs)		95							Unchecked	Unchecked	Unchecked	Unchecked	Unchecked	Unchecked	Unchecked	Unchecked	Unchecked	Unchecked	Unchecked	Unchecked	Unchecked	Unchecked	Unchecked	Unchecked	Unchecked	Unchecked	Unchecked	Unchecked
863	Agree	No				Yes		Twins (2 babies)	38-41	Yes, pregnancy occurred naturally	3	30-34	Married	Bachelor Degree (BA, BSc etc.)	Employed	$90,000 - $120,000	Suburban (smaller city or region outside an urban area) (population >10,000 to < 1M)		5	5	Pounds (lbs)		265							Unchecked	Unchecked	Unchecked	Unchecked	Unchecked	Unchecked	Unchecked	Unchecked	Unchecked	Unchecked	Unchecked	Unchecked	Unchecked	Unchecked	Unchecked	Unchecked	Unchecked	Unchecked	Unchecked	Unchecked
864	Agree	No				Yes		Single (1 baby)	34-37	Yes, pregnancy occurred naturally	2	35-39	Married	Bachelor Degree (BA, BSc etc.)	Employed	$90,000 - $120,000	Urban area (large city) (population >1M)		5	10	Pounds (lbs)		206							Unchecked	Unchecked	Unchecked	Unchecked	Unchecked	Unchecked	Unchecked	Unchecked	Unchecked	Unchecked	Unchecked	Unchecked	Unchecked	Unchecked	Unchecked	Unchecked	Unchecked	Unchecked	Unchecked	Unchecked
865	Agree	Yes	30-33	Single (1 fetus)	Yes, pregnancy occurred naturally	Yes		Single (1 baby)	38-41	Yes, pregnancy occurred naturally	1	24-29	Married	Bachelor Degree (BA, BSc etc.)	Employed	$120,000 - $150,000	Suburban (smaller city or region outside an urban area) (population >10,000 to < 1M)		5	6	Pounds (lbs)		147		125	Normal weight	11.5-16 kg (25-35 lbs)	No	Yes	Unchecked	Unchecked	Unchecked	Unchecked	Unchecked	Unchecked	Unchecked	Unchecked	Unchecked	Unchecked	Unchecked	Unchecked	Unchecked	Unchecked	Unchecked	Unchecked	Unchecked	Unchecked	Unchecked	Checked
866	Agree	Yes	Less than 24 weeks	Single (1 fetus)	Yes, pregnancy occurred naturally	Yes		Single (1 baby)	38-41	Yes, pregnancy occurred naturally	2	35-39	Married	Bachelor Degree (BA, BSc etc.)	Self-employed	$150,000+	Suburban (smaller city or region outside an urban area) (population >10,000 to < 1M)		5	6	Kilograms (kg)	65		60		Normal weight	7-11.5 kg (15-25 lbs)	Yes	No	Unchecked	Unchecked	Checked	Unchecked	Unchecked	Checked	Unchecked	Checked	Unchecked	Unchecked	Unchecked	Unchecked	Unchecked	Unchecked	Unchecked	Unchecked	Unchecked	Unchecked	Unchecked	Unchecked
867	Agree	No				Yes		Single (1 baby)	38-41	Yes, pregnancy occurred naturally	2	30-34	Married	Bachelor Degree (BA, BSc etc.)	Employed	$120,000 - $150,000	Urban area (large city) (population >1M)		5	4	Pounds (lbs)		165							Unchecked	Unchecked	Unchecked	Unchecked	Unchecked	Unchecked	Unchecked	Unchecked	Unchecked	Unchecked	Unchecked	Unchecked	Unchecked	Unchecked	Unchecked	Unchecked	Unchecked	Unchecked	Unchecked	Unchecked
868	Agree	No				Yes		Single (1 baby)	38-41	Yes, pregnancy occurred naturally	1	24-29	Common law	Bachelor Degree (BA, BSc etc.)	Employed	$90,000 - $120,000	Urban area (large city) (population >1M)		5	1	Pounds (lbs)		166							Unchecked	Unchecked	Unchecked	Unchecked	Unchecked	Unchecked	Unchecked	Unchecked	Unchecked	Unchecked	Unchecked	Unchecked	Unchecked	Unchecked	Unchecked	Unchecked	Unchecked	Unchecked	Unchecked	Unchecked
869	Agree	No				Yes		Twins (2 babies)	30-33	Yes, pregnancy occurred due to fertility treatment	2	35-39	Married	Bachelor Degree (BA, BSc etc.)	Employed	$90,000 - $120,000	Suburban (smaller city or region outside an urban area) (population >10,000 to < 1M)		5	3	Pounds (lbs)		198							Unchecked	Unchecked	Unchecked	Unchecked	Unchecked	Unchecked	Unchecked	Unchecked	Unchecked	Unchecked	Unchecked	Unchecked	Unchecked	Unchecked	Unchecked	Unchecked	Unchecked	Unchecked	Unchecked	Unchecked
870	Agree	No				Yes		Single (1 baby)	38-41	Yes, pregnancy occurred naturally	1	30-34	Common law	Non-University Certificate or Diploma (Community College, CEGEP)	Employed	$90,000 - $120,000	Suburban (smaller city or region outside an urban area) (population >10,000 to < 1M)		5	5	Pounds (lbs)		200							Unchecked	Unchecked	Unchecked	Unchecked	Unchecked	Unchecked	Unchecked	Unchecked	Unchecked	Unchecked	Unchecked	Unchecked	Unchecked	Unchecked	Unchecked	Unchecked	Unchecked	Unchecked	Unchecked	Unchecked
871	Agree	Yes	Less than 24 weeks	Single (1 fetus)	Yes, pregnancy occurred naturally	Yes		Single (1 baby)	41+	Yes, pregnancy occurred naturally	1	24-29	Married	Some Post-Secondary Education	Employed	$60,000 - $90,000	Rural area (population < 10,000 )		5	3	Pounds (lbs)		145		142	Overweight	5-9 kg (11- 20 lbs)	No	No	Unchecked	Checked	Unchecked	Unchecked	Unchecked	Unchecked	Unchecked	Unchecked	Unchecked	Unchecked	Unchecked	Unchecked	Unchecked	Unchecked	Unchecked	Unchecked	Unchecked	Unchecked	Unchecked	Unchecked
872	Agree	No				Yes		Single (1 baby)	41+	No, pregnancy was not planned	2	35-39	Married	Bachelor Degree (BA, BSc etc.)	Employed	$90,000 - $120,000	Suburban (smaller city or region outside an urban area) (population >10,000 to < 1M)		5	5	Pounds (lbs)		124							Unchecked	Unchecked	Unchecked	Unchecked	Unchecked	Unchecked	Unchecked	Unchecked	Unchecked	Unchecked	Unchecked	Unchecked	Unchecked	Unchecked	Unchecked	Unchecked	Unchecked	Unchecked	Unchecked	Unchecked
873	Agree	Yes	Less than 24 weeks	Single (1 fetus)	Yes, pregnancy occurred naturally	No						24-29	Common law	Bachelor Degree (BA, BSc etc.)	Employed	$60,000 - $90,000	Suburban (smaller city or region outside an urban area) (population >10,000 to < 1M)		5	4	Pounds (lbs)		160		150	Normal weight	7-11.5 kg (15-25 lbs)	Yes	Yes	Unchecked	Unchecked	Unchecked	Unchecked	Unchecked	Unchecked	Unchecked	Unchecked	Unchecked	Unchecked	Unchecked	Unchecked	Unchecked	Unchecked	Checked	Unchecked	Unchecked	Unchecked	Unchecked	Unchecked
874	Agree	No				Yes		Single (1 baby)	38-41	Yes, pregnancy occurred naturally	2	30-34	Married	Non-University Certificate or Diploma (Community College, CEGEP)	Employed	$60,000 - $90,000	Suburban (smaller city or region outside an urban area) (population >10,000 to < 1M)		5	7	Pounds (lbs)		118							Unchecked	Unchecked	Unchecked	Unchecked	Unchecked	Unchecked	Unchecked	Unchecked	Unchecked	Unchecked	Unchecked	Unchecked	Unchecked	Unchecked	Unchecked	Unchecked	Unchecked	Unchecked	Unchecked	Unchecked
875	Agree	Yes	Less than 24 weeks	Single (1 fetus)	Yes, pregnancy occurred naturally	Yes		Single (1 baby)	38-41	Yes, pregnancy occurred naturally	1	35-39	Common law	Some Post-Secondary Education	Employed	$150,000+	Urban area (large city) (population >1M)		5	9	Pounds (lbs)		200		175	Overweight	7-11.5 kg (15-25 lbs)	Yes	Yes	Unchecked	Unchecked	Unchecked	Unchecked	Unchecked	Unchecked	Unchecked	Unchecked	Unchecked	Unchecked	Unchecked	Unchecked	Unchecked	Unchecked	Checked	Unchecked	Unchecked	Unchecked	Unchecked	Unchecked
876	Agree	No				Yes		Single (1 baby)	34-37	Yes, pregnancy occurred naturally	2	35-39	Married	Graduate degree (MD, JD, Masters, PhD etc.)	Employed	$150,000+	Urban area (large city) (population >1M)		5	5	Pounds (lbs)		130							Unchecked	Unchecked	Unchecked	Unchecked	Unchecked	Unchecked	Unchecked	Unchecked	Unchecked	Unchecked	Unchecked	Unchecked	Unchecked	Unchecked	Unchecked	Unchecked	Unchecked	Unchecked	Unchecked	Unchecked
877	Agree	No				Yes		Single (1 baby)	38-41	Yes, pregnancy occurred naturally	1	40-44	Married	Non-University Certificate or Diploma (Community College, CEGEP)	Employed	Prefer not to answer	Urban area (large city) (population >1M)	149			Pounds (lbs)		105							Unchecked	Unchecked	Unchecked	Unchecked	Unchecked	Unchecked	Unchecked	Unchecked	Unchecked	Unchecked	Unchecked	Unchecked	Unchecked	Unchecked	Unchecked	Unchecked	Unchecked	Unchecked	Unchecked	Unchecked
878	Agree	No				Yes		Single (1 baby)	38-41	Yes, pregnancy occurred due to fertility treatment	2	40-44	Married	Graduate degree (MD, JD, Masters, PhD etc.)	Other	$150,000+	Suburban (smaller city or region outside an urban area) (population >10,000 to < 1M)		5	10	Pounds (lbs)		175							Unchecked	Unchecked	Unchecked	Unchecked	Unchecked	Unchecked	Unchecked	Unchecked	Unchecked	Unchecked	Unchecked	Unchecked	Unchecked	Unchecked	Unchecked	Unchecked	Unchecked	Unchecked	Unchecked	Unchecked
879	Agree	No				Yes		Single (1 baby)	38-41	Yes, pregnancy occurred naturally	2	30-34	Married	Non-University Certificate or Diploma (Community College, CEGEP)	Employed	$120,000 - $150,000	Suburban (smaller city or region outside an urban area) (population >10,000 to < 1M)		5	0	Pounds (lbs)		174							Unchecked	Unchecked	Unchecked	Unchecked	Unchecked	Unchecked	Unchecked	Unchecked	Unchecked	Unchecked	Unchecked	Unchecked	Unchecked	Unchecked	Unchecked	Unchecked	Unchecked	Unchecked	Unchecked	Unchecked
880																														Unchecked	Unchecked	Unchecked	Unchecked	Unchecked	Unchecked	Unchecked	Unchecked	Unchecked	Unchecked	Unchecked	Unchecked	Unchecked	Unchecked	Unchecked	Unchecked	Unchecked	Unchecked	Unchecked	Unchecked
881	Agree																													Unchecked	Unchecked	Unchecked	Unchecked	Unchecked	Unchecked	Unchecked	Unchecked	Unchecked	Unchecked	Unchecked	Unchecked	Unchecked	Unchecked	Unchecked	Unchecked	Unchecked	Unchecked	Unchecked	Unchecked
882	Agree	No				Yes		Single (1 baby)	38-41	Yes, pregnancy occurred due to fertility treatment	1	40-44	Married	Graduate degree (MD, JD, Masters, PhD etc.)	Employed	Prefer not to answer	Suburban (smaller city or region outside an urban area) (population >10,000 to < 1M)				Pounds (lbs)		36							Unchecked	Unchecked	Unchecked	Unchecked	Unchecked	Unchecked	Unchecked	Unchecked	Unchecked	Unchecked	Unchecked	Unchecked	Unchecked	Unchecked	Unchecked	Unchecked	Unchecked	Unchecked	Unchecked	Unchecked
883	Agree	Yes	25-29	Single (1 fetus)	Yes, pregnancy occurred naturally	No						30-34	Married	Graduate degree (MD, JD, Masters, PhD etc.)	Currently unemployed	$60,000 - $90,000	Suburban (smaller city or region outside an urban area) (population >10,000 to < 1M)		5	6	Kilograms (kg)	68		57		Normal weight	11.5-16 kg (25-35 lbs)	Yes	No	Checked	Unchecked	Checked	Unchecked	Unchecked	Unchecked	Unchecked	Unchecked	Unchecked	Unchecked	Unchecked	Unchecked	Checked	Unchecked	Unchecked	Unchecked	Unchecked	Unchecked	Unchecked	Unchecked
884	Agree	No				Yes		Single (1 baby)	38-41	Yes, pregnancy occurred naturally	1	35-39	Married	Non-University Certificate or Diploma (Community College, CEGEP)	Employed	$90,000 - $120,000	Rural area (population < 10,000 )		5	7	Pounds (lbs)		160							Unchecked	Unchecked	Unchecked	Unchecked	Unchecked	Unchecked	Unchecked	Unchecked	Unchecked	Unchecked	Unchecked	Unchecked	Unchecked	Unchecked	Unchecked	Unchecked	Unchecked	Unchecked	Unchecked	Unchecked
885	Agree	No				Yes		Single (1 baby)	38-41	Yes, pregnancy occurred naturally	2	30-34	Married	Graduate degree (MD, JD, Masters, PhD etc.)	Employed	$150,000+	Suburban (smaller city or region outside an urban area) (population >10,000 to < 1M)		5	5	Prefer not to answer									Unchecked	Unchecked	Unchecked	Unchecked	Unchecked	Unchecked	Unchecked	Unchecked	Unchecked	Unchecked	Unchecked	Unchecked	Unchecked	Unchecked	Unchecked	Unchecked	Unchecked	Unchecked	Unchecked	Unchecked
886	Agree	No				Yes		Single (1 baby)	38-41	Yes, pregnancy occurred naturally	3	35-39	Married	Bachelor Degree (BA, BSc etc.)	Employed	$150,000+	Urban area (large city) (population >1M)	160			Pounds (lbs)		134							Unchecked	Unchecked	Unchecked	Unchecked	Unchecked	Unchecked	Unchecked	Unchecked	Unchecked	Unchecked	Unchecked	Unchecked	Unchecked	Unchecked	Unchecked	Unchecked	Unchecked	Unchecked	Unchecked	Unchecked
887	Agree	No				Yes		Single (1 baby)	38-41	Yes, pregnancy occurred naturally	2	30-34	Married	Bachelor Degree (BA, BSc etc.)	Employed	$150,000+	Suburban (smaller city or region outside an urban area) (population >10,000 to < 1M)		5	9	Pounds (lbs)		160							Unchecked	Unchecked	Unchecked	Unchecked	Unchecked	Unchecked	Unchecked	Unchecked	Unchecked	Unchecked	Unchecked	Unchecked	Unchecked	Unchecked	Unchecked	Unchecked	Unchecked	Unchecked	Unchecked	Unchecked
888	Agree	No				Yes		Single (1 baby)	38-41	Yes, pregnancy occurred naturally	2	35-39	Married	Bachelor Degree (BA, BSc etc.)	Currently unemployed	$150,000+	Suburban (smaller city or region outside an urban area) (population >10,000 to < 1M)													Unchecked	Unchecked	Unchecked	Unchecked	Unchecked	Unchecked	Unchecked	Unchecked	Unchecked	Unchecked	Unchecked	Unchecked	Unchecked	Unchecked	Unchecked	Unchecked	Unchecked	Unchecked	Unchecked	Unchecked
889	Agree																													Unchecked	Unchecked	Unchecked	Unchecked	Unchecked	Unchecked	Unchecked	Unchecked	Unchecked	Unchecked	Unchecked	Unchecked	Unchecked	Unchecked	Unchecked	Unchecked	Unchecked	Unchecked	Unchecked	Unchecked
890	Agree	No				Yes		Single (1 baby)	38-41	Yes, pregnancy occurred naturally	2	35-39	Married	Bachelor Degree (BA, BSc etc.)	Employed	$150,000+	Suburban (smaller city or region outside an urban area) (population >10,000 to < 1M)		5	8	Pounds (lbs)		180							Unchecked	Unchecked	Unchecked	Unchecked	Unchecked	Unchecked	Unchecked	Unchecked	Unchecked	Unchecked	Unchecked	Unchecked	Unchecked	Unchecked	Unchecked	Unchecked	Unchecked	Unchecked	Unchecked	Unchecked
891	Agree	No				Yes		Single (1 baby)	38-41	Yes, pregnancy occurred naturally	2	30-34	Married	Bachelor Degree (BA, BSc etc.)	Employed	$120,000 - $150,000	Urban area (large city) (population >1M)		5	6	Prefer not to answer									Unchecked	Unchecked	Unchecked	Unchecked	Unchecked	Unchecked	Unchecked	Unchecked	Unchecked	Unchecked	Unchecked	Unchecked	Unchecked	Unchecked	Unchecked	Unchecked	Unchecked	Unchecked	Unchecked	Unchecked
892	Agree	No				Yes		Single (1 baby)	34-37	No, pregnancy was not planned	1	45-49	Married	Graduate degree (MD, JD, Masters, PhD etc.)	Employed	$90,000 - $120,000	Suburban (smaller city or region outside an urban area) (population >10,000 to < 1M)		5	8	Pounds (lbs)		130							Unchecked	Unchecked	Unchecked	Unchecked	Unchecked	Unchecked	Unchecked	Unchecked	Unchecked	Unchecked	Unchecked	Unchecked	Unchecked	Unchecked	Unchecked	Unchecked	Unchecked	Unchecked	Unchecked	Unchecked
893	Agree	No				Yes		Single (1 baby)	38-41	Yes, pregnancy occurred naturally	2	24-29	Married	High School/ GED	Currently unemployed	$30,000 - $60,000	Suburban (smaller city or region outside an urban area) (population >10,000 to < 1M)		5	6	Pounds (lbs)		200							Unchecked	Unchecked	Unchecked	Unchecked	Unchecked	Unchecked	Unchecked	Unchecked	Unchecked	Unchecked	Unchecked	Unchecked	Unchecked	Unchecked	Unchecked	Unchecked	Unchecked	Unchecked	Unchecked	Unchecked
894	Agree																													Unchecked	Unchecked	Unchecked	Unchecked	Unchecked	Unchecked	Unchecked	Unchecked	Unchecked	Unchecked	Unchecked	Unchecked	Unchecked	Unchecked	Unchecked	Unchecked	Unchecked	Unchecked	Unchecked	Unchecked
895	Agree	Yes	Less than 24 weeks	Single (1 fetus)	Yes, pregnancy occurred naturally	No						30-34	Married	Graduate degree (MD, JD, Masters, PhD etc.)	Student	$60,000 - $90,000	Urban area (large city) (population >1M)													Unchecked	Unchecked	Unchecked	Unchecked	Unchecked	Unchecked	Unchecked	Unchecked	Unchecked	Unchecked	Unchecked	Unchecked	Unchecked	Unchecked	Unchecked	Unchecked	Unchecked	Unchecked	Unchecked	Unchecked
896	Agree	No				Yes		Single (1 baby)	38-41	Yes, pregnancy occurred due to fertility treatment	2	40-44	Married	Graduate degree (MD, JD, Masters, PhD etc.)	Employed		Urban area (large city) (population >1M)		5	2	Pounds (lbs)		120							Unchecked	Unchecked	Unchecked	Unchecked	Unchecked	Unchecked	Unchecked	Unchecked	Unchecked	Unchecked	Unchecked	Unchecked	Unchecked	Unchecked	Unchecked	Unchecked	Unchecked	Unchecked	Unchecked	Unchecked
897	Agree	No				Yes		Single (1 baby)	38-41	Prefer not to answer	0	40-44	Single	Some Post-Secondary Education	Other	Less than $30,000	Urban area (large city) (population >1M)		5	5	Prefer not to answer									Unchecked	Unchecked	Unchecked	Unchecked	Unchecked	Unchecked	Unchecked	Unchecked	Unchecked	Unchecked	Unchecked	Unchecked	Unchecked	Unchecked	Unchecked	Unchecked	Unchecked	Unchecked	Unchecked	Unchecked
898	Agree	No				Yes		Single (1 baby)	38-41	No, pregnancy was not planned	1	30-34	Married	Bachelor Degree (BA, BSc etc.)	Employed	$150,000+	Urban area (large city) (population >1M)		5	2	Pounds (lbs)		140							Unchecked	Unchecked	Unchecked	Unchecked	Unchecked	Unchecked	Unchecked	Unchecked	Unchecked	Unchecked	Unchecked	Unchecked	Unchecked	Unchecked	Unchecked	Unchecked	Unchecked	Unchecked	Unchecked	Unchecked
899	Agree	No				Yes		Single (1 baby)	38-41	No, pregnancy was not planned	1	18-23	Common law	Non-University Certificate or Diploma (Community College, CEGEP)	Employed	Less than $30,000	Rural area (population < 10,000 )		5	3	Pounds (lbs)		245							Unchecked	Unchecked	Unchecked	Unchecked	Unchecked	Unchecked	Unchecked	Unchecked	Unchecked	Unchecked	Unchecked	Unchecked	Unchecked	Unchecked	Unchecked	Unchecked	Unchecked	Unchecked	Unchecked	Unchecked
900	Agree																													Unchecked	Unchecked	Unchecked	Unchecked	Unchecked	Unchecked	Unchecked	Unchecked	Unchecked	Unchecked	Unchecked	Unchecked	Unchecked	Unchecked	Unchecked	Unchecked	Unchecked	Unchecked	Unchecked	Unchecked
901	Agree																													Unchecked	Unchecked	Unchecked	Unchecked	Unchecked	Unchecked	Unchecked	Unchecked	Unchecked	Unchecked	Unchecked	Unchecked	Unchecked	Unchecked	Unchecked	Unchecked	Unchecked	Unchecked	Unchecked	Unchecked
902	Agree	No				Yes		Single (1 baby)	34-37	No, pregnancy was not planned	1	35-39	Separated	Some Post-Secondary Education	Self-employed	$30,000 - $60,000	Suburban (smaller city or region outside an urban area) (population >10,000 to < 1M)	161			Kilograms (kg)	78								Unchecked	Unchecked	Unchecked	Unchecked	Unchecked	Unchecked	Unchecked	Unchecked	Unchecked	Unchecked	Unchecked	Unchecked	Unchecked	Unchecked	Unchecked	Unchecked	Unchecked	Unchecked	Unchecked	Unchecked
903	Agree	No				Yes		Single (1 baby)	38-41	Yes, pregnancy occurred naturally	2	35-39	Married	Bachelor Degree (BA, BSc etc.)	Employed	$120,000 - $150,000	Urban area (large city) (population >1M)		5	4	Pounds (lbs)		135							Unchecked	Unchecked	Unchecked	Unchecked	Unchecked	Unchecked	Unchecked	Unchecked	Unchecked	Unchecked	Unchecked	Unchecked	Unchecked	Unchecked	Unchecked	Unchecked	Unchecked	Unchecked	Unchecked	Unchecked
904	Agree	No				Yes		Single (1 baby)	38-41	Yes, pregnancy occurred naturally	3	35-39	Married	Bachelor Degree (BA, BSc etc.)	Other	$150,000+	Suburban (smaller city or region outside an urban area) (population >10,000 to < 1M)	172			Kilograms (kg)	90								Unchecked	Unchecked	Unchecked	Unchecked	Unchecked	Unchecked	Unchecked	Unchecked	Unchecked	Unchecked	Unchecked	Unchecked	Unchecked	Unchecked	Unchecked	Unchecked	Unchecked	Unchecked	Unchecked	Unchecked
905	Agree	No				Yes		Single (1 baby)	38-41	Yes, pregnancy occurred naturally	1	35-39	Married	Graduate degree (MD, JD, Masters, PhD etc.)	Employed	$150,000+	Suburban (smaller city or region outside an urban area) (population >10,000 to < 1M)		5	6	Pounds (lbs)		130							Unchecked	Unchecked	Unchecked	Unchecked	Unchecked	Unchecked	Unchecked	Unchecked	Unchecked	Unchecked	Unchecked	Unchecked	Unchecked	Unchecked	Unchecked	Unchecked	Unchecked	Unchecked	Unchecked	Unchecked
906	Agree	No				Yes		Single (1 baby)	38-41	Yes, pregnancy occurred naturally	2	35-39	Married	Bachelor Degree (BA, BSc etc.)		$150,000+	Suburban (smaller city or region outside an urban area) (population >10,000 to < 1M)		5	6	Pounds (lbs)		138							Unchecked	Unchecked	Unchecked	Unchecked	Unchecked	Unchecked	Unchecked	Unchecked	Unchecked	Unchecked	Unchecked	Unchecked	Unchecked	Unchecked	Unchecked	Unchecked	Unchecked	Unchecked	Unchecked	Unchecked
907	Agree	No				Yes		Single (1 baby)	38-41	Yes, pregnancy occurred naturally	1	35-39	Married	Graduate degree (MD, JD, Masters, PhD etc.)	Employed	$150,000+	Urban area (large city) (population >1M)		5	1	Pounds (lbs)		135							Unchecked	Unchecked	Unchecked	Unchecked	Unchecked	Unchecked	Unchecked	Unchecked	Unchecked	Unchecked	Unchecked	Unchecked	Unchecked	Unchecked	Unchecked	Unchecked	Unchecked	Unchecked	Unchecked	Unchecked
908	Agree																													Unchecked	Unchecked	Unchecked	Unchecked	Unchecked	Unchecked	Unchecked	Unchecked	Unchecked	Unchecked	Unchecked	Unchecked	Unchecked	Unchecked	Unchecked	Unchecked	Unchecked	Unchecked	Unchecked	Unchecked
909	Agree	No				Yes			34-37	Yes, pregnancy occurred naturally	2	35-39	Married	Graduate degree (MD, JD, Masters, PhD etc.)	Employed	$150,000+	Suburban (smaller city or region outside an urban area) (population >10,000 to < 1M)	170			Pounds (lbs)		133							Unchecked	Unchecked	Unchecked	Unchecked	Unchecked	Unchecked	Unchecked	Unchecked	Unchecked	Unchecked	Unchecked	Unchecked	Unchecked	Unchecked	Unchecked	Unchecked	Unchecked	Unchecked	Unchecked	Unchecked
[truncated: 886 more rows]
[truncated: 67 more columns]
